# Supplementary material for: Genome-wide identification of Drosophila dorso-ventral enhancers by differential histone acetylation analysis
Source: Genome Biol. 2016 Sep 27;17:196. doi: 10.1186/s13059-016-1057-2 (PMC5037609; doi:10.1186/s13059-016-1057-2)
Supplement: Supplementary file 2 — Spreadsheet showing known DV enhancers assembled from the literature that were used in this study. (XLSX 14 kb) [file 13059_2016_1057_MOESM2_ESM.xlsx]

## Sheet: known enhancers
enhancer_name	target_gene_name	fb_gene_id	enhancer_type	classification	chr	start	end	reference
Ady43A_Markstein	Ady43A	FBgn0026602	ME	TSS	chr2R	3133869	3134085	Markstein et al. (2004)
Ance_Rusch	Ance	FBgn0012037	DEE	TSS	chr2L	13904733	13905265	Rusch and Levine (1997)
apt_Ozdemir	apt	FBgn0015903	ME	Inside_Gene	chr2R	19460067	19462066	Ozdemir et al. (2011)
Asph_Ozdemir	Asph	FBgn0034075	ME	TSS	chr2R	11997142	11999642	Ozdemir et al. (2011)
BobA_Ozdemir	Unknown		ME	Intergenic	chr3L	14945343	14947303	Ozdemir et al. (2011)
C15_650_Lin	C15	FBgn0004863	DEE	Inside_Gene	chr3R	17331786	17332437	Lin et al. (2006)
cact_Sandmann	cact	FBgn0000250	ME	Inside_Gene	chr2L	16319411	16320423	Sandmann et al. (2007)
CG4221_Sandmann	CG4221	FBgn0038385	ME	TSS	chr3R	11746513	11748343	Sandmann et al. (2007)
CG8788_Sandmann	CG8788	FBgn0028955	ME	TSS	chr2R	5025946	5026574	Sandmann et al. (2007)
Cnx99A_Ozdemir	Unknown		ME	Intergenic	chr3R	25134141	25135377	Ozdemir et al. (2011)
Cyp310a1_Ozdemir	Cyp310a1	FBgn0032693	ME	TSS	chr2L	18652293	18653292	Ozdemir et al. (2011)
dpp_Huang	dpp	FBgn0000490	DEE	Inside_Gene	chr2L	2455866	2457725	Huang et al. (1993)
Dscam_Ozdemir	Unknown		ME	TSS	chr2R	3268100	3268475	Ozdemir et al. (2011)
Dtg_Hodar	Dtg	FBgn0038071	DEE	TSS	chr3R	8473379	8473902	Hodar et al. (2014)
emc_Ozdemir	Unknown		ME	TSS	chr3L	742059	743659	Ozdemir et al. (2011)
htl_Stathopoulos	htl	FBgn0010389	ME	TSS	chr3R	13875600	13876391	Stathopoulos et al. (2004)
Ilp4_Stathopoulos	Ilp4	FBgn0044049	ME	TSS	chr3L	9797449	9797743	Stathopoulos et al. (2002)
Mdr49_Zeitlinger	Mdr49	FBgn0004512	ME	TSS	chr2R	8833934	8834294	Zeitlinger et al. (2007)
Mef2_Nguyen	Mef2	FBgn0011656	ME	Inside_Gene	chr2R	5819214	5819493	Nguyen and Xu (1998)
Mef2_Ozdemir	Mef2	FBgn0011656	ME	TSS	chr2R	5847634	5848273	Ozdemir et al. (2011)
mir-1_Biemar	mir-1	FBgn0262455	ME	Inside_Gene	chr2L	20480577	20481741	Biemar et al. (2006)
mir-1_Zeitlinger	mir-1	FBgn0262455	ME	Inside_Gene	chr2L	20475806	20477901	Zeitlinger et al. (2007)
Ocho_Ozdemir	Unknown		ME	TSS	chr3L	14968341	14970091	Ozdemir et al. (2011)
Phm_Markstein	Phm	FBgn0019948	ME	TSS	chr2R	19875348	19875790	Markstein et al. (2004)
pnr_Zeitlinger	pnr	FBgn0003117	DEE	Inside_Gene	chr3R	11854234	11854784	Zeitlinger et al. (2007)
pnt_Ozdemir	Unknown		ME	Inside_Gene	chr3R	19169181	19170380	Ozdemir et al. (2011)
sna_Ip	sna	FBgn0003448	ME	TSS	chr2L	15478144	15481082	Ip et al. (1992)
sna-S_Perry	sna	FBgn0003448	ME	TSS	chr2L	15485484	15486749	Perry et al. (2010)
stumps_Sandmann	stumps	FBgn0020299	ME	TSS	chr3R	10414437	10416493	Sandmann et al. (2007)
T48_Sandmann	T48	FBgn0020299	ME	TSS	chr3R	22707641	22709469	Sandmann et al. (2007)
tin_Yin	tin	FBgn0004110	ME	Inside_Gene	chr3R	17205819	17205999	Yin et al. (1997)
tld_Kirov	tld	FBgn0003719	DEE	TSS	chr3R	20574728	20575524	Kirov et al. (1994)
trbl_Sandmann	trbl	FBgn0028978	ME	TSS	chr3L	20394270	20396658	Sandmann et al. (2007)
tup_Zeitlinger	tup	FBgn0003896	DEE	Inside_Gene	chr2L	18875141	18875548	Zeitlinger et al. (2007)
twi_Jiang	twi	FBgn0003900	ME	TSS	chr2R	18932429	18933663	Jiang et al. (1991)
twi_Ozdemir	twi	FBgn0003900	ME	Intergenic	chr2R	18936997	18938126	Ozdemir et al. (2011)
VT0984_Kvon	erm	FBgn0031375	DEE	Inside_Gene	chr2L	1958014	1960258	Kvon et al. (2012)
VT1404_Kvon	Unknown		DEE	TSS	chr2L	2752765	2754884	Kvon et al. (2012)
VT15341_Kvon	Unknown		ME	TSS	chr2R	7779541	7781099	Kvon et al. (2012)
VT17873_Kvon	CG5522	FBgn0034158	ME	TSS	chr2R	12671212	12673370	Kvon et al. (2012)
VT20119_Kvon	ktub	FBgn0015721	ME	TSS	chr2R	16988930	16989475	Kvon et al. (2012)
VT21015_Kvon	Unknown		ME	Inside_Gene	chr2R	18689548	18691090	Kvon et al. (2012)
VT26325_Kvon	CG10479	FBgn0035656	DEE	TSS	chr3L	5976078	5978250	Kvon et al. (2012)
VT34695_Kvon	Unknown		DEE	Inside_Gene	chr3L	22175053	22177267	Kvon et al. (2012)
VT36350_Kvon	Unknown		DEE	Inside_Gene	chr3R	282570	284657	Kvon et al. (2012)
VT37495_Kvon	zen2	FBgn0004054	DEE	Inside_Gene	chr3R	2548627	2550765	Kvon et al. (2012)
VT42492_Kvon	tara	FBgn0040071	DEE	Inside_Gene	chr3R	12076924	12079107	Kvon et al. (2012)
VT44117_Kvon	Dl	FBgn0000463	DEE	Intergenic	chr3R	15157311	15159508	Kvon et al. (2012)
VT44757_Kvon	Unknown		DEE	Inside_Gene	chr3R	16368758	16370878	Kvon et al. (2012)
VT49279_Kvon	Unknown		DEE	Intergenic	chr3R	25088511	25090669	Kvon et al. (2012)
VT56148_Kvon	N	FBgn0004647	ME	Inside_Gene	chrX	3032372	3034558	Kvon et al. (2012)
VT57022_Kvon	Unknown		DEE	TSS	chrX	4833051	4835256	Kvon et al. (2012)
VT6477_Kvon	pdm2	FBgn0004394	DEE	Inside_Gene	chr2L	12665181	12667293	Kvon et al. (2012)
VT7402_Kvon	noc	FBgn0005771	ME	TSS	chr2L	14485084	14487223	Kvon et al. (2012)
VT8889_Kvon	Lrch	FBgn0032633	ME	TSS	chr2L	17381424	17383547	Kvon et al. (2012)
VT9677_Kvon	tup	FBgn0003896	DEE	TSS	chr2L	18893565	18895695	Kvon et al. (2012)
wntD_Zeitlinger	wntD	FBgn0038134	ME	TSS	chr3R	9118955	9119462	Zeitlinger et al. (2007)
zen_dist_Doyle	zen	FBgn0004053	DEE	TSS	chr3R	2580742	2581377	Doyle et al. (1989)
zen_prox_Doyle	zen	FBgn0004053	DEE	TSS	chr3R	2580211	2580586	Doyle et al. (1989)
