# Supplementary material for: Genome-wide identification of Drosophila dorso-ventral enhancers by differential histone acetylation analysis
Source: Genome Biol. 2016 Sep 27;17:196. doi: 10.1186/s13059-016-1057-2 (PMC5037609; doi:10.1186/s13059-016-1057-2)
Supplement: Supplementary file 4 — Spreadsheet of all distal identified DV enhancers, the assigned gene and its expression in the DV mutants, H3K27ac and transcription factor ChIP enrichment, overlap with known DV enhancers and Vienna Tiles, enrichment for transcription factor motifs, and classification as high confidence enhancers (used in Fig.5). (XLSX 256 kb) [file 13059_2016_1057_MOESM4_ESM.xlsx]

## Sheet: description
Column name	Description
peak_name	Peakzilla CBP peak name
enhancer_name	Assigned enhancer name (derived from predicted target gene)
chr	dm3 reference chromosome
start	dm3 start coordinate
end	dm3 end coordinate
classification	Location of enhancer (Inside_Gene or Intergenic)
nearest_gene	Nearest gene Flybase symbol
nearest_gene_id	Nearest gene Flybase ID
distance_to_tss	Distance to nearest gene's TSS
mean_gd7_k27ac_score	Normalized DESeq2 dorsal ectoderm H3K27ac score
mean_toll10b_k27ac_score	Normalized DESeq2 mesoderm H3K27ac score
differential_k27ac	DESeq2 differential H3K27ac call
differential_k27ac_pvalue	DESeq2 adjusted pvalue for differential H3K27ac
gd7_FPKM	Cufflinks RNA-seq FPKM in dorsal ectoderm
tollrm9rm10_FPKM	Cufflinks RNA-seq FPKM in neurogenic ectoderm
toll10b_FPKM	Cufflinks RNA-seq FPKM in mesoderm
RNAseq_gd7_vs_toll10b	Cuffdiff comparison between dorsal ectoderm and mesoderm
RNAseq_gd7_vs_tollrm9rm10	Cuffdiff comparison between dorsal ectoderm and neurogenic ectoderm
RNAseq_tollrm9rm10_vs_toll10b	Cuffdiff comparison between neurogenic ectoderm and mesoderm
ViennaTiles	Vienna Tile IDs of all overlapping tiles
TileHasMesoTerm	Whether any overlapping tile is annotated as expressed in the mesoderm
TileHasAmnioTerm	Whether any overlapping tile is annotated as expressed in the amnioserosa
KnownEnhancer	Name of overlapping known enhancer
FlyFactorSurvey.vfl_SANGER_5_FBgn0259789	Presence of motif
FlyFactorSurvey.CG16778_SANGER_5_FBgn0003715	Presence of motif
FlyFactorSurvey.dl_NBT_FBgn0000462	Presence of motif
FlyFactorSurvey.sna_SOLEXA_5_FBgn0003448	Presence of motif
FlyFactorSurvey.Tin_SOLEXA_FBgn0004110	Presence of motif
FlyFactorSurvey.brk_FlyReg_FBgn0024250	Presence of motif
FlyFactorSurvey.rib_SANGER_5_FBgn0003254	Presence of motif
FlyFactorSurvey.kni_SANGER_5_FBgn0001320	Presence of motif
FlyFactorSurvey.AbdB_SOLEXA_FBgn0000015	Presence of motif
FlyFactorSurvey.HLH106_SANGER_5_3_FBgn0261283	Presence of motif
FlyFactorSurvey.vfl_SOLEXA_5_FBgn0259789	Presence of motif
FlyFactorSurvey.CG17181_SANGER_5_FBgn0035144	Presence of motif
FlyFactorSurvey.CG17181_SOLEXA_5_FBgn0035144	Presence of motif
FlyFactorSurvey.sna_FlyReg_FBgn0003448	Presence of motif
FlyFactorSurvey.twi_FlyReg_FBgn0003900	Presence of motif
FlyFactorSurvey.lola.PC_SANGER_5_FBgn0005630	Presence of motif
FlyFactorSurvey.Rel_SANGER_5_FBgn0014018	Presence of motif
FlyFactorSurvey.shn.F1.2_SANGER_5_FBgn0003396	Presence of motif
FlyFactorSurvey.dl_FlyReg_FBgn0000462	Presence of motif
FlyFactorSurvey.esg_SANGER_2.5_FBgn0001981	Presence of motif
FlyFactorSurvey.sna_SANGER_10_FBgn0003448	Presence of motif
FlyFactorSurvey.Abd.A_FlyReg_FBgn0000014	Presence of motif
FlyFactorSurvey.ftz_FlyReg_FBgn0001077	Presence of motif
FlyFactorSurvey.Vnd_Cell_FBgn0003986	Presence of motif
FlyFactorSurvey.Vnd_SOLEXA_FBgn0003986	Presence of motif
FlyFactorSurvey.Tin_Cell_FBgn0004110	Presence of motif
FlyFactorSurvey.Dfd_SOLEXA_FBgn0000439	Presence of motif
FlyFactorSurvey.Zen_SOLEXA_FBgn0004053	Presence of motif
JASPAR_2014.Dll.MA0187.1	Presence of motif
JASPAR_2014.eve.MA0221.1	Presence of motif
JASPAR_2014.BEAF.32.MA0529.1	Presence of motif
JASPAR_2014.twi.MA0249.1	Presence of motif
JASPAR_2014.dl_1.MA0022.1	Presence of motif
JASPAR_2014.dl_2.MA0023.1	Presence of motif
JASPAR_2014.vnd.MA0253.1	Presence of motif
JASPAR_2014.brk.MA0213.1	Presence of motif
JASPAR_2014.Mad.MA0535.1	Presence of motif
JASPAR_2014.zen.MA0256.1	Presence of motif
Dl	ChIP-seq enrichment over input (log2)
Mad	ChIP-seq enrichment over input (log2)
Sna	ChIP-seq enrichment over input (log2)
Twi	ChIP-seq enrichment over input (log2)
Zld	ChIP-seq enrichment over input (log2)
Zen	ChIP-seq enrichment over input (log2)
HighConfidence_GeneExpression	Whether differential H3K27ac and differential gene expression agree, and gene is not more highly expressed in Toll rm9/rm10 compared to gd7 and Toll 10b
HighConfidence_TFBinding	Mesoderm enhancers where Twist ChIP-seq enrichment > 5 or Dorsal ChIP-seq enrichment > 3; Dorsal ectoderm enhancers where Mad or Zen ChIP-seq enrichment > 3
HighConfidence_Combined	Enhancer meets both of the above criteria

## Sheet: enhancer_list
peak_name	enhancer_name	chr	start	end	classification	nearest_gene	nearest_gene_id	distance_to_tss	mean_gd7_k27ac_score	mean_toll10b_k27ac_score	differential_k27ac	differential_k27ac_pvalue	gd7_FPKM	tollrm9rm10_FPKM	toll10b_FPKM	RNAseq_gd7_vs_toll10b	RNAseq_gd7_vs_tollrm9rm10	RNAseq_tollrm9rm10_vs_toll10b	ViennaTiles	TileHasMesoTerm	TileHasAmnioTerm	KnownEnhancer	FlyFactorSurvey.vfl_SANGER_5_FBgn0259789	FlyFactorSurvey.CG16778_SANGER_5_FBgn0003715	FlyFactorSurvey.dl_NBT_FBgn0000462	FlyFactorSurvey.sna_SOLEXA_5_FBgn0003448	FlyFactorSurvey.Tin_SOLEXA_FBgn0004110	FlyFactorSurvey.brk_FlyReg_FBgn0024250	FlyFactorSurvey.rib_SANGER_5_FBgn0003254	FlyFactorSurvey.kni_SANGER_5_FBgn0001320	FlyFactorSurvey.AbdB_SOLEXA_FBgn0000015	FlyFactorSurvey.HLH106_SANGER_5_3_FBgn0261283	FlyFactorSurvey.vfl_SOLEXA_5_FBgn0259789	FlyFactorSurvey.CG17181_SANGER_5_FBgn0035144	FlyFactorSurvey.CG17181_SOLEXA_5_FBgn0035144	FlyFactorSurvey.sna_FlyReg_FBgn0003448	FlyFactorSurvey.twi_FlyReg_FBgn0003900	FlyFactorSurvey.lola.PC_SANGER_5_FBgn0005630	FlyFactorSurvey.Rel_SANGER_5_FBgn0014018	FlyFactorSurvey.shn.F1.2_SANGER_5_FBgn0003396	FlyFactorSurvey.dl_FlyReg_FBgn0000462	FlyFactorSurvey.esg_SANGER_2.5_FBgn0001981	FlyFactorSurvey.sna_SANGER_10_FBgn0003448	FlyFactorSurvey.Abd.A_FlyReg_FBgn0000014	FlyFactorSurvey.ftz_FlyReg_FBgn0001077	FlyFactorSurvey.Vnd_Cell_FBgn0003986	FlyFactorSurvey.Vnd_SOLEXA_FBgn0003986	FlyFactorSurvey.Tin_Cell_FBgn0004110	FlyFactorSurvey.Dfd_SOLEXA_FBgn0000439
Peak_10001	CG14111-ME1	chr3L	13367784	13367984	Intergenic	CG14111	FBgn0036350	3102	88.162	264.94	Higher in Toll10b	2.10131e-06	13.9626	45.4704	91.8528	Higher in Toll10b	Not differential	Not differential											Yes
Peak_10007	CG30015-DEE2	chr2R	6758549	6758749	Inside_Gene	CG30015	FBgn0050015	3526	381.345	168.061	Higher in gd7	0.00027773	10.4685	35.5938	79.9906	Higher in Toll10b	Higher in rm9/rm10	Higher in Toll10b
Peak_10059	CG44005-DEE1	chr3L	18003541	18003741	Inside_Gene	CG44005	FBgn0264747	61481	168.993	70.843	Higher in gd7	0.0040055	69.2582	50.6788	23.0968	Higher in gd7	Not differential	Higher in rm9/rm10								Yes
Peak_1006	mirr-DEE2	chr3L	12642219	12642419	Inside_Gene	mirr	FBgn0014343	44319	259.223	124.691	Higher in gd7	0.0040055	10.2888	4.22186	12.1835	Not differential	Higher in gd7	Higher in Toll10b	VT29778	No	Yes							Yes																	Yes
Peak_10065	rib-DEE2	chr2R	15142323	15142523	Intergenic	rib	FBgn0003254	15059	551.845	151.009	Higher in gd7	7.20162e-11	26.8231	31.4484	101.339	Higher in Toll10b	Not differential	Higher in Toll10b
Peak_10110	Btk29A-DEE4	chr2L	8280208	8280408	Inside_Gene	Btk29A	FBgn0003502	2505	273.969	98.477	Higher in gd7	4.80697e-05	164.844	137.426	97.2064	Higher in gd7	Not differential	Not differential
Peak_10129	RhoGAP18B-DEE3	chrX	19050336	19050536	Inside_Gene	RhoGAP18B	FBgn0261461	1697	185.246	79.4952	Higher in gd7	0.00189341	14.7021	16.2673	6.38189	Higher in gd7	Not differential	Higher in rm9/rm10																										Yes
Peak_1016	CG30089-ME2	chr2R	11643246	11643446	Inside_Gene	CG30089	FBgn0050089	20120	138.647	508.264	Higher in Toll10b	2.53195e-11	3.17667	11.7511	23.9642	Higher in Toll10b	Higher in rm9/rm10	Higher in Toll10b										Yes						Yes		Yes		Yes				Yes
Peak_10177	CadN-ME7	chr2L	17747469	17747669	Inside_Gene	CadN	FBgn0015609	4676	90.6216	488.734	Higher in Toll10b	5.46357e-13	0.411581	1.60825	40.4893	Higher in Toll10b	Higher in rm9/rm10	Higher in Toll10b						Yes
Peak_10188	step-ME2	chr2L	21754907	21755107	Inside_Gene	step	FBgn0086779	1183	369.594	734.483	Higher in Toll10b	0.000410031	30.4203	31.857	32.3339	Not differential	Not differential	Not differential					Yes
Peak_10250	scramb1-DEE1	chr3L	10330465	10330665	Intergenic	scramb1	FBgn0052056	112124	200.354	92.6978	Higher in gd7	0.00634828	6.58223	10.2226	7.37925	Not differential	Not differential	Not differential	VT28548	No	No					Yes																Yes		Yes
Peak_10279	CG42238-ME5	chr2L	21037108	21037308	Inside_Gene	CG42238	FBgn0250867	14674	135.03	255.715	Higher in Toll10b	0.0086715	19.3622	13.3764	20.2788	Not differential	Not differential	Not differential
Peak_10290	shn-DEE4	chr2R	7082542	7082742	Inside_Gene	shn	FBgn0003396	3038	448.414	215.294	Higher in gd7	0.000714055	14.8481	2.60234	17.8519	Not differential	Not differential	Higher in Toll10b	VT14978	Yes	Yes			Yes																									Yes
Peak_10374	Ten-m-ME2	chr3L	22425488	22425688	Intergenic	Ten-m	FBgn0004449	24524	117.36	547.17	Higher in Toll10b	2.5215e-09	18.4527	17.7073	38.3727	Higher in Toll10b	Not differential	Higher in Toll10b						Yes			Yes					Yes														Yes	Yes	Yes
Peak_10377	Lac-DEE2	chr2R	8343805	8344005	Inside_Gene	Lac	FBgn0010238	3109	913.422	134.719	Higher in gd7	8.04841e-22	328.494	418.28	55.6606	Higher in gd7	Not differential	Higher in rm9/rm10
Peak_10380	Cyp310a1-ME2	chr2L	18664916	18665116	Intergenic	Cyp310a1	FBgn0032693	11905	79.6827	167.533	Higher in Toll10b	0.00931681	0.547026	18.9545	258.201	Not differential	Not differential	Higher in Toll10b						Yes							Yes												Yes
Peak_10383	lea-ME1	chr2L	1401966	1402166	Inside_Gene	lea	FBgn0002543	18286	162.056	346.536	Higher in Toll10b	0.000557991	18.1111	33.4076	56.0173	Higher in Toll10b	Higher in rm9/rm10	Higher in Toll10b																							Yes
Peak_10398	rib-DEE4	chr2R	15143752	15143952	Intergenic	rib	FBgn0003254	13630	418.004	159.309	Higher in gd7	9.57701e-06	26.8231	31.4484	101.339	Higher in Toll10b	Not differential	Higher in Toll10b											Yes
Peak_10414	sim-ME1	chr3R	8893399	8893599	Inside_Gene	sim	FBgn0004666	4521	64.6072	159.142	Higher in Toll10b	0.0046806	0.0888539	0.938963	7.8359	Not differential	Not differential	Higher in Toll10b	VT40842	No	No			Yes																	Yes
Peak_10517	CG6197-ME1	chr2R	9505171	9505371	Intergenic	CG6197	FBgn0033859	24021	70.8908	208.965	Higher in Toll10b	8.07596e-06	31.2008	39.9341	44.0176	Not differential	Not differential	Not differential	VT16257, VT16258	Yes	Yes																		Yes	Yes
Peak_1052	CadN-ME4	chr2L	17740590	17740790	Inside_Gene	CadN	FBgn0015609	11555	120.298	491.17	Higher in Toll10b	1.42304e-12	0.411581	1.60825	40.4893	Higher in Toll10b	Higher in rm9/rm10	Higher in Toll10b	VT9076	Yes	No			Yes								Yes
Peak_10520	mid-ME2	chr2L	5458638	5458838	Intergenic	mid	FBgn0261963	2800	60.0767	150.813	Higher in Toll10b	0.00137798	1.76652	8.66368	18.8133	Higher in Toll10b	Higher in rm9/rm10	Higher in Toll10b											Yes
Peak_1054	cv-2-DEE5	chr2R	17254786	17254986	Inside_Gene	cv-2	FBgn0000395	11982	989.27	316.525	Higher in gd7	1.58207e-10	27.5493	1.04422	2.5626	Higher in gd7	Higher in gd7	Higher in Toll10b										Yes
Peak_10557	cv-2-DEE1	chr2R	17247051	17247251	Inside_Gene	cv-2	FBgn0000395	19717	440.026	160.892	Higher in gd7	3.93763e-06	27.5493	1.04422	2.5626	Higher in gd7	Higher in gd7	Higher in Toll10b
Peak_10575	CG2875-ME1	chrX	3459630	3459830	Inside_Gene	CG2875	FBgn0029672	7824	43.8094	112.756	Higher in Toll10b	0.00858764	55.5943	69.5646	44.6282	Not differential	Not differential	Not differential									Yes																				Yes	Yes
Peak_10601	Lpin-ME1	chr2R	4038135	4038335	Inside_Gene	Lpin	FBgn0263593	1194	125.556	356.097	Higher in Toll10b	1.42241e-06	2.84375	3.64483	9.73819	Higher in Toll10b	Not differential	Higher in Toll10b																										Yes	Yes
Peak_10619	CG42674-ME1	chr3L	20164752	20164952	Inside_Gene	CG42674	FBgn0261556	13532	69.831	333.755	Higher in Toll10b	3.29024e-13	13.4024	6.65989	5.43441	Higher in gd7	Higher in gd7	Not differential																			Yes				Yes
Peak_10621	Btk29A-DEE7	chr2L	8288120	8288320	Inside_Gene	Btk29A	FBgn0003502	8803	364.267	184.531	Higher in gd7	0.00553633	164.844	137.426	97.2064	Higher in gd7	Not differential	Not differential						Yes			Yes					Yes														Yes	Yes	Yes
Peak_10625	dan-ME1	chr3R	21012892	21013092	Inside_Gene	dan	FBgn0039286	2158	122.551	272.826	Higher in Toll10b	0.0028478	38.6946	88.2939	180.349	Higher in Toll10b	Higher in rm9/rm10	Higher in Toll10b						Yes																					Yes
Peak_10636	NetB-ME2	chrX	14638209	14638409	Inside_Gene	NetB	FBgn0015774	4633	87.492	359.016	Higher in Toll10b	3.75811e-10	0.339773	1.79582	13.8935	Higher in Toll10b	Higher in rm9/rm10	Higher in Toll10b	VT61926	Yes	No		Yes										Yes			Yes	Yes
Peak_10685	ham-ME1	chr2L	18799694	18799894	Intergenic	ham	FBgn0045852	6787	75.9866	195.336	Higher in Toll10b	0.00267029	0.4749	0.727914	13.8035	Higher in Toll10b	Not differential	Higher in Toll10b
Peak_10701	aret-ME1	chr2L	12252375	12252575	Inside_Gene	aret	FBgn0000114	18356	50.0625	134.143	Higher in Toll10b	0.00280688	45.3826	30.0328	3.84145	Higher in gd7	Not differential	Higher in rm9/rm10							Yes													Yes	Yes		Yes
Peak_10765	CG42238-ME3	chr2L	21035178	21035378	Inside_Gene	CG42238	FBgn0250867	16604	215.637	814.262	Higher in Toll10b	2.62648e-08	19.3622	13.3764	20.2788	Not differential	Not differential	Not differential
Peak_10798	Aldh-ME1	chr2L	9389155	9389355	Inside_Gene	Aldh	FBgn0012036	1595	110.782	278.839	Higher in Toll10b	0.00117219	12.0789	12.9212	23.6296	Higher in Toll10b	Not differential	Higher in Toll10b
Peak_10807	hng3-DEE2	chr3L	733272	733472	Intergenic	hng3	FBgn0035160	5876	783.668	222.612	Higher in gd7	7.07029e-10	24.7641	20.5712	21.9625	Not differential	Not differential	Not differential										Yes				Yes
Peak_10824	croc-ME3	chr3L	21474147	21474347	Intergenic	croc	FBgn0014143	4567	113.073	252.046	Higher in Toll10b	0.000458629	0.227621	7.24022	32.6318	Higher in Toll10b	Higher in rm9/rm10	Higher in Toll10b
Peak_1084	dpp-DEE3	chr2L	2456665	2456865	Inside_Gene	dpp	FBgn0000490	1927	770.647	225.075	Higher in gd7	3.67145e-11	18.7359	2.24715	3.00537	Higher in gd7	Higher in gd7	Not differential				dpp_Huang	Yes						Yes				Yes
Peak_10852	toc-DEE1	chr2L	3080457	3080657	Inside_Gene	toc	FBgn0015600	5833	330.575	115.493	Higher in gd7	4.15697e-06	48.2038	43.8559	34.566	Not differential	Not differential	Not differential						Yes				Yes												Yes					Yes
Peak_10921	CG43759-DEE1	chrX	18831290	18831490	Inside_Gene	CG43759	FBgn0264090	6897	257.081	114.064	Higher in gd7	0.00249662	11.228	6.15826	8.00794	Not differential	Higher in gd7	Not differential							Yes													Yes			Yes	Yes
Peak_10944	heph-ME2	chr3R	27781826	27782026	Inside_Gene	heph	FBgn0011224	18711	135.07	306.361	Higher in Toll10b	0.000148002	98.1915	126.341	99.4705	Not differential	Not differential	Not differential					Yes										Yes
Peak_10947	CG9005-ME3	chr2R	7524672	7524872	Inside_Gene	CG9005	FBgn0033638	3573	292.905	555.807	Higher in Toll10b	0.00109032	52.8389	38.5033	73.2371	Not differential	Not differential	Higher in Toll10b
Peak_10964	CG45050-ME2	chr3R	5171696	5171896	Inside_Gene	CG45050	FBgn0266410	4106	230.341	676.397	Higher in Toll10b	1.33435e-09	358.286	328.624	203.479	Higher in gd7	Not differential	Not differential							Yes			Yes										Yes			Yes
Peak_10968	cact-ME2	chr2L	16319699	16319899	Inside_Gene	cact	FBgn0000250	5520	144.598	766.839	Higher in Toll10b	2.79521e-15	285.357	374.379	573.881	Higher in Toll10b	Not differential	Not differential	VT8346	No	No	cact_Sandmann		Yes
Peak_10983	CG30089-ME1	chr2R	11635599	11635799	Inside_Gene	CG30089	FBgn0050089	12597	96.2352	266.119	Higher in Toll10b	0.000187013	3.17667	11.7511	23.9642	Higher in Toll10b	Higher in rm9/rm10	Higher in Toll10b																				Yes			Yes
Peak_110	Tom-DEE5	chr3L	14960878	14961078	Intergenic	Tom	FBgn0026320	1365	1245.47	556.024	Higher in gd7	0.000342361	289.958	242.489	238.478	Not differential	Not differential	Not differential													Yes						Yes		Yes
Peak_11009	sprt-ME2	chr2R	7290713	7290913	Intergenic	sprt	FBgn0082585	5775	164.179	336.989	Higher in Toll10b	0.00155339	4.54621	5.97859	42.1177	Higher in Toll10b	Not differential	Higher in Toll10b
Peak_11011	ush-DEE2	chr2L	516630	516830	Inside_Gene	ush	FBgn0003963	6635	419.292	183.453	Higher in gd7	0.00152555	37.6843	1.70455	14.7409	Higher in gd7	Higher in gd7	Higher in Toll10b
Peak_1107	Doc1-DEE8	chr3L	9036903	9037103	Inside_Gene	Doc1	FBgn0028789	1973	244.884	102.042	Higher in gd7	0.000216573	62.7949	1.20584	1.01816	Higher in gd7	Higher in gd7	Not differential	VT27876	No	Yes					Yes	Yes								Yes								Yes			Yes	Yes	Yes
Peak_11074	Rab21-ME1	chrX	22366810	22367010	Intergenic	Rab21	FBgn0039966	48041	79.8451	329.008	Higher in Toll10b	7.68567e-06	3.41798	3.80682	5.29143	Not differential	Not differential	Not differential											Yes								Yes
Peak_11102	spen-DEE1	chr2L	171585	171785	Inside_Gene	spen	FBgn0016977	11034	263.297	117.264	Higher in gd7	0.00756823	43.6168	56.5486	59.6999	Not differential	Not differential	Not differential																			Yes
Peak_11127	Mef2-ME9	chr2R	5825810	5826010	Inside_Gene	Mef2	FBgn0011656	6258	77.9529	394.976	Higher in Toll10b	5.84415e-12	7.36306	3.63571	52.378	Higher in Toll10b	Higher in gd7	Higher in Toll10b						Yes
Peak_1124	Stat92E-DEE2	chr3R	16368994	16369194	Inside_Gene	Stat92E	FBgn0016917	7634	583.482	291.262	Higher in gd7	0.00565255	149.941	144.807	75.9413	Higher in gd7	Not differential	Higher in rm9/rm10	VT44756, VT44757	No	Yes	VT44757_Kvon											Yes												Yes
Peak_11241	CG43759-ME6	chrX	18862317	18862517	Inside_Gene	CG43759	FBgn0264090	37924	79.8847	341.525	Higher in Toll10b	8.69283e-13	11.228	6.15826	8.00794	Not differential	Higher in gd7	Not differential						Yes					Yes									Yes			Yes
Peak_11291	fj-DEE1	chr2R	14100099	14100299	Intergenic	fj	FBgn0000658	19966	442.995	158.706	Higher in gd7	6.93367e-07	11.6822	7.3791	7.56864	Not differential	Not differential	Not differential																										Yes	Yes
Peak_1130	lov-DEE1	chr2R	20988114	20988314	Inside_Gene	lov	FBgn0266129	1398	270.588	119.902	Higher in gd7	0.000458629	29.6002	24.7444	1.29133	Higher in gd7	Not differential	Higher in rm9/rm10	VT22219	No	No			Yes													Yes	Yes			Yes
Peak_11302	pum-ME1	chr3R	4970023	4970223	Inside_Gene	pum	FBgn0003165	13448	95.2079	197.04	Higher in Toll10b	0.00673789	47.6883	42.8559	47.8286	Not differential	Not differential	Not differential	VT38780	Yes	No			Yes																						Yes
Peak_1131	Fas1-DEE2	chr3R	12456711	12456911	Inside_Gene	Fas1	FBgn0262742	5697	501.581	189.712	Higher in gd7	6.93727e-06	122.583	129.405	131.567	Not differential	Not differential	Not differential								Yes								Yes	Yes	Yes						Yes	Yes
Peak_11313	srp-ME1	chr3R	11816091	11816291	Inside_Gene	srp	FBgn0003507	1864	219.575	465.779	Higher in Toll10b	0.000396187	13.7046	13.0516	88.5911	Higher in Toll10b	Not differential	Higher in Toll10b	VT42351	Yes	Yes				Yes
Peak_11318	snoRNA:Me28S-C788b-ME1	chr3L	815940	816140	Intergenic	snoRNA:Me28S-C788b	FBgn0086062	11003	88.5467	375.314	Higher in Toll10b	8.71054e-13	0	73.1342	145.051	Not differential	Not differential	Not differential													Yes						Yes
Peak_11319	CG6227-DEE1	chrX	15268243	15268443	Inside_Gene	CG6227	FBgn0030631	29040	165.974	58.613	Higher in gd7	0.00326073	48.454	50.2698	76.7578	Higher in Toll10b	Not differential	Higher in Toll10b	VT62236	No	No											Yes
Peak_11399	CG4788-DEE4	chr2L	11194586	11194786	Inside_Gene	CG4788	FBgn0032354	15553	273.88	91.0245	Higher in gd7	1.26036e-06	96.011	97.387	93.9152	Not differential	Not differential	Not differential					Yes										Yes					Yes
Peak_11410	GEFmeso-ME1	chr2R	14452237	14452437	Inside_Gene	GEFmeso	FBgn0050115	18384	63.047	484.673	Higher in Toll10b	4.83882e-25	0.830958	3.13472	26.0361	Higher in Toll10b	Higher in rm9/rm10	Higher in Toll10b						Yes	Yes													Yes	Yes		Yes
Peak_1144	pnr-DEE4	chr3R	11854456	11854656	Inside_Gene	pnr	FBgn0003117	2481	378.956	77.8453	Higher in gd7	3.45188e-13	36.9905	0.420074	0.567573	Higher in gd7	Higher in gd7	Not differential	VT42370	No	Yes	pnr_Zeitlinger								Yes	Yes									Yes									Yes
Peak_11455	CG2493-ME5	chr2L	20482621	20482821	Inside_Gene	CG2493	FBgn0032864	19176	88.1204	641.594	Higher in Toll10b	3.60307e-28	85.4054	62.288	156.931	Higher in Toll10b	Not differential	Higher in Toll10b													Yes	Yes		Yes
Peak_11462	CG8312-DEE4	chr3R	5430959	5431159	Inside_Gene	CG8312	FBgn0037720	13307	662.449	326.686	Higher in gd7	0.000519778	18.1854	23.4068	19.6269	Not differential	Not differential	Not differential									Yes					Yes
Peak_11480	Ptp61F-DEE1	chr3L	1404066	1404266	Inside_Gene	Ptp61F	FBgn0003138	20712	358.242	90.7042	Higher in gd7	2.6589e-10	159.558	154.234	146.716	Not differential	Not differential	Not differential					Yes					Yes					Yes			Yes
Peak_1154	crb-DEE2	chr3R	20123290	20123490	Inside_Gene	crb	FBgn0259685	2489	850.164	343.525	Higher in gd7	3.84857e-05	37.5734	59.7427	16.2426	Higher in gd7	Higher in rm9/rm10	Higher in rm9/rm10					Yes										Yes	Yes				Yes			Yes
Peak_1156	dpp-DEE4	chr2L	2457156	2457356	Inside_Gene	dpp	FBgn0000490	2418	1112.52	203.693	Higher in gd7	2.2939e-22	18.7359	2.24715	3.00537	Higher in gd7	Higher in gd7	Not differential				dpp_Huang						Yes
Peak_11574	CG9380-ME2	chr2R	21085055	21085255	Inside_Gene	CG9380	FBgn0035094	7407	114.165	310.957	Higher in Toll10b	5.24833e-06	2.02443	4.62041	17.982	Not differential	Not differential	Not differential														Yes
Peak_11604	bbg-DEE1	chr3L	14491145	14491345	Inside_Gene	bbg	FBgn0087007	11828	277.3	101.928	Higher in gd7	6.70807e-06	23.8729	8.96804	14.323	Higher in gd7	Higher in gd7	Higher in Toll10b
Peak_11637	CG33298-DEE1	chr2L	9508702	9508902	Inside_Gene	CG33298	FBgn0032120	12307	229.151	100.556	Higher in gd7	0.00146322	23.7517	20.7135	18.193	Not differential	Not differential	Not differential							Yes													Yes			Yes
Peak_11647	CG4788-DEE2	chr2L	11188870	11189070	Inside_Gene	CG4788	FBgn0032354	9837	307.54	102.046	Higher in gd7	4.35645e-06	96.011	97.387	93.9152	Not differential	Not differential	Not differential																										Yes
Peak_11723	CG42342-DEE5	chr3R	12381568	12381768	Inside_Gene	CG42342	FBgn0259244	17705	181.14	70.2717	Higher in gd7	0.00329497	8.21137	2.72567	2.69737	Higher in gd7	Higher in gd7	Not differential
Peak_11724	CG43444-DEE1	chr3L	2808842	2809042	Inside_Gene	CG43444	FBgn0263392	12060	286.14	140.844	Higher in gd7	0.00519946	1.94844	4.30587	7.25881	Higher in Toll10b	Higher in rm9/rm10	Higher in Toll10b								Yes
Peak_11756	borr-ME1	chr2L	9226357	9226557	Inside_Gene	borr	FBgn0032105	26560	97.6077	232.676	Higher in Toll10b	0.001114	188.456	215.775	576.956	Higher in Toll10b	Not differential	Higher in Toll10b																				Yes
Peak_1176	CG1677-ME3	chrX	7188055	7188255	Inside_Gene	CG1677	FBgn0029941	2723	67.1135	323.678	Higher in Toll10b	7.60027e-07	213.545	257.685	354.74	Higher in Toll10b	Not differential	Not differential	VT58194	Yes	No			Yes															Yes
Peak_1177	pdm2-DEE2	chr2L	12666105	12666305	Inside_Gene	pdm2	FBgn0004394	8280	276.405	125.353	Higher in gd7	0.00138269	14.5622	18.8526	17.926	Not differential	Not differential	Not differential	VT6477	No	Yes	VT6477_Kvon						Yes													Yes			Yes
Peak_11779	Doc2-DEE6	chr3L	9016347	9016547	Intergenic	Doc2	FBgn0035956	4000	186.831	75.2705	Higher in gd7	0.000734079	35.0045	0.277943	0.253495	Higher in gd7	Higher in gd7	Not differential	VT27865	No	Yes				Yes																Yes
Peak_11795	hbs-DEE4	chr2R	10922718	10922918	Inside_Gene	hbs	FBgn0029082	23816	365.862	118.864	Higher in gd7	3.30921e-07	7.73389	1.10122	1.17481	Higher in gd7	Higher in gd7	Not differential	VT16968	No	No			Yes																									Yes
Peak_11857	lbk-ME5	chr2R	12048982	12049182	Inside_Gene	lbk	FBgn0034083	9183	122.035	250.252	Higher in Toll10b	0.0015043	3.16067	8.87487	21.6426	Higher in Toll10b	Higher in rm9/rm10	Higher in Toll10b						Yes																									Yes
Peak_11876	CHES-1-like-ME1	chrX	7597561	7597761	Inside_Gene	CHES-1-like	FBgn0029504	1234	87.5174	182.064	Higher in Toll10b	0.00517398	2.75428	3.17726	5.49143	Higher in Toll10b	Not differential	Higher in Toll10b																							Yes
Peak_11877	CG9630-ME1	chr3R	4110860	4111060	Intergenic	CG9630	FBgn0037561	15241	81.7647	192.817	Higher in Toll10b	0.00204988	6.74213	7.26092	10.731	Not differential	Not differential	Not differential						Yes
Peak_11885	Mef2-ME6	chr2R	5823290	5823490	Inside_Gene	Mef2	FBgn0011656	6169	73.3088	564.91	Higher in Toll10b	5.21475e-16	7.36306	3.63571	52.378	Higher in Toll10b	Higher in gd7	Higher in Toll10b	VT14337, VT14338	Yes	No			Yes
Peak_11905	Cnx99A-ME1	chr3R	25133906	25134106	Intergenic	Cnx99A	FBgn0015622	11213	240.801	563.374	Higher in Toll10b	0.00530373	51.2961	50.1973	87.3013	Higher in Toll10b	Not differential	Higher in Toll10b									Yes													Yes							Yes	Yes
Peak_1198	Six4-ME1	chr3L	20782495	20782695	Inside_Gene	Six4	FBgn0027364	1257	162.13	346.745	Higher in Toll10b	0.00040402	3.25456	0.735991	7.18655	Higher in Toll10b	Higher in gd7	Higher in Toll10b																		Yes
Peak_120	CG14657-ME4	chr3R	661086	661286	Intergenic	CG14657	FBgn0037282	13931	201.84	476.278	Higher in Toll10b	0.000211202	39.4239	47.7411	30.6448	Not differential	Not differential	Higher in rm9/rm10
Peak_12011	cv-2-DEE4	chr2R	17254090	17254290	Inside_Gene	cv-2	FBgn0000395	12678	1056.33	248.821	Higher in gd7	2.1904e-16	27.5493	1.04422	2.5626	Higher in gd7	Higher in gd7	Higher in Toll10b										Yes													Yes
Peak_12020	Bsg25A-DEE3	chr2L	4596907	4597107	Inside_Gene	Bsg25A	FBgn0000227	87353	285.802	90.1108	Higher in gd7	1.16601e-06	225.324	386.499	238.123	Not differential	Higher in rm9/rm10	Higher in rm9/rm10																Yes	Yes	Yes						Yes	Yes
Peak_12040	ush-DEE1	chr2L	516320	516520	Inside_Gene	ush	FBgn0003963	6945	433.185	145.585	Higher in gd7	2.47766e-06	37.6843	1.70455	14.7409	Higher in gd7	Higher in gd7	Higher in Toll10b
Peak_1206	CG34371-ME3	chr2R	19075220	19075420	Inside_Gene	CG34371	FBgn0085400	16075	126.87	420.312	Higher in Toll10b	9.27223e-07	6.88396	0.751132	21.8017	Higher in Toll10b	Higher in gd7	Higher in Toll10b						Yes	Yes													Yes			Yes					Yes
Peak_1207	tup-DEE3	chr2L	18875414	18875614	Inside_Gene	tup	FBgn0003896	5646	440.283	150.363	Higher in gd7	4.40795e-06	35.7972	1.46436	1.13789	Higher in gd7	Higher in gd7	Not differential	VT9666	Yes	Yes	tup_Zeitlinger				Yes	Yes	Yes				Yes		Yes	Yes	Yes							Yes			Yes	Yes	Yes
Peak_12080	ex-DEE1	chr2L	440743	440943	Inside_Gene	ex	FBgn0004583	9515	349.122	147.395	Higher in gd7	0.000205112	5.7986	6.39622	10.7078	Not differential	Not differential	Not differential
Peak_12111	CG42342-DEE3	chr3R	12371527	12371727	Inside_Gene	CG42342	FBgn0259244	27746	178.751	74.3893	Higher in gd7	0.000904918	8.21137	2.72567	2.69737	Higher in gd7	Higher in gd7	Not differential																									Yes						Yes
Peak_12121	SPoCk-DEE1	chr3L	22775805	22776005	Inside_Gene	SPoCk	FBgn0052451	8667	405.894	196.868	Higher in gd7	0.00306845	85.5218	73.4711	41.7665	Higher in gd7	Not differential	Higher in rm9/rm10										Yes
Peak_12129	CG7800-DEE1	chr3R	4034623	4034823	Intergenic	CG7800	FBgn0037552	8855	258.798	125.215	Higher in gd7	0.00286774	9.48909	10.3905	13.774	Not differential	Not differential	Not differential																					Yes
Peak_12138	FER-DEE3	chr3R	5221876	5222076	Intergenic	FER	FBgn0000723	1607	313.992	120.167	Higher in gd7	4.95693e-05	9.61933	6.43837	6.64125	Not differential	Not differential	Not differential
Peak_12147	Fur1-ME1	chr3R	21282457	21282657	Inside_Gene	Fur1	FBgn0004509	16122	114.96	250.919	Higher in Toll10b	0.00116383	28.6997	30.2216	29.3654	Not differential	Not differential	Not differential	VT47317, VT47318	Yes	Yes				Yes				Yes									Yes			Yes
Peak_12152	CG34371-ME8	chr2R	19084079	19084279	Inside_Gene	CG34371	FBgn0085400	7216	116.634	307.26	Higher in Toll10b	2.30804e-05	6.88396	0.751132	21.8017	Higher in Toll10b	Higher in gd7	Higher in Toll10b																				Yes
Peak_12159	Fas3-DEE2	chr2L	18305808	18306008	Intergenic	Fas3	FBgn0000636	14093	268.991	104.434	Higher in gd7	0.000187833	5.06334	10.6924	2.04249	Higher in gd7	Not differential	Higher in rm9/rm10								Yes								Yes	Yes			Yes			Yes	Yes	Yes		Yes
Peak_12170	mew-DEE1	chrX	13120368	13120568	Inside_Gene	mew	FBgn0004456	13996	389.754	116.316	Higher in gd7	1.26594e-07	16.7004	9.65712	4.40022	Higher in gd7	Higher in gd7	Higher in rm9/rm10																										Yes	Yes
Peak_12197	Ten-a-DEE1	chrX	12153607	12153807	Inside_Gene	Ten-a	FBgn0267001	29545	315.261	137.685	Higher in gd7	0.00113323	3.25561	3.82811	8.63026	Higher in Toll10b	Not differential	Higher in Toll10b													Yes						Yes
Peak_12200	CG7845-ME1	chr2R	1958034	1958234	Intergenic	CG7845	FBgn0033059	5637	97.429	212.217	Higher in Toll10b	0.00745127	68.6302	67.4598	79.0384	Not differential	Not differential	Not differential	VT12410	No	No
Peak_12209	Mef2-ME7	chr2R	5823590	5823790	Inside_Gene	Mef2	FBgn0011656	6469	73.3575	552.274	Higher in Toll10b	3.8587e-15	7.36306	3.63571	52.378	Higher in Toll10b	Higher in gd7	Higher in Toll10b	VT14338	Yes	No																						Yes
Peak_12267	bun-DEE6	chr2L	12473814	12474014	Inside_Gene	bun	FBgn0259176	9574	521.523	164.6	Higher in gd7	2.11571e-08	155.533	54.1661	52.3196	Higher in gd7	Higher in gd7	Not differential													Yes
Peak_12271	CG42321-ME4	chr2R	9226202	9226402	Inside_Gene	CG42321	FBgn0259221	85838	94.612	533.866	Higher in Toll10b	7.11257e-15	7.80613	6.1309	3.40988	Higher in gd7	Not differential	Higher in rm9/rm10	VT16119	Yes	No																Yes		Yes						Yes	Yes
Peak_12299	cno-DEE1	chr3R	1035596	1035796	Inside_Gene	cno	FBgn0259212	7381	607.726	138.885	Higher in gd7	8.12368e-12	83.6452	68.8403	66.3353	Not differential	Not differential	Not differential													Yes
Peak_12370	NetA-ME5	chrX	14545450	14545650	Inside_Gene	NetA	FBgn0015773	2216	102.421	589.353	Higher in Toll10b	1.3643e-20	0.354915	7.61155	104.961	Higher in Toll10b	Higher in rm9/rm10	Higher in Toll10b					Yes		Yes								Yes
Peak_12451	meso18E-ME4	chrX	19611506	19611706	Intergenic	meso18E	FBgn0040089	4427	130.034	411.141	Higher in Toll10b	8.41474e-08	1.02423	1.79694	5.89794	Higher in Toll10b	Not differential	Higher in Toll10b																											Yes
Peak_12467	CG42342-DEE2	chr3R	12332769	12332969	Inside_Gene	CG42342	FBgn0259244	4276	302.707	95.928	Higher in gd7	3.86144e-07	8.21137	2.72567	2.69737	Higher in gd7	Higher in gd7	Not differential
Peak_12472	CG45068-ME2	chr2R	20331573	20331773	Intergenic	CG45068	FBgn0266438	32179	63.5058	188.237	Higher in Toll10b	4.82789e-05	6.18427	6.22427	6.35899	Not differential	Not differential	Not differential						Yes	Yes													Yes			Yes
Peak_1249	sbb-ME2	chr2R	14227639	14227839	Inside_Gene	sbb	FBgn0010575	16961	133.912	351.98	Higher in Toll10b	2.2193e-05	50.5971	52.488	64.1306	Not differential	Not differential	Not differential	VT18684	No	No
Peak_12497	Pmp70-DEE1	chrX	19647551	19647751	Inside_Gene	Pmp70	FBgn0031069	1152	346.128	140.699	Higher in gd7	6.28053e-05	24.6254	30.8604	25.6089	Not differential	Not differential	Not differential													Yes
Peak_12500	CG12012-ME1	chr3L	3390115	3390315	Intergenic	CG12012	FBgn0035444	13357	246.079	583.772	Higher in Toll10b	7.85748e-05	26.0745	13.5792	9.17494	Higher in gd7	Not differential	Not differential
Peak_12513	ec-DEE4	chrX	3737651	3737851	Inside_Gene	ec	FBgn0000542	2079	1049.1	367.649	Higher in gd7	2.40922e-07	12.835	17.1918	23.8203	Not differential	Not differential	Not differential																					Yes										Yes
Peak_12525	p53-ME2	chr3R	18881603	18881803	Inside_Gene	p53	FBgn0039044	1798	86.9398	261.219	Higher in Toll10b	1.6234e-05	22.2429	20.4389	10.1309	Higher in gd7	Not differential	Higher in rm9/rm10							Yes												Yes	Yes			Yes
Peak_1255	CadN-ME6	chr2L	17743882	17744082	Inside_Gene	CadN	FBgn0015609	8263	126.349	284.101	Higher in Toll10b	0.00519946	0.411581	1.60825	40.4893	Higher in Toll10b	Higher in rm9/rm10	Higher in Toll10b					Yes			Yes							Yes				Yes						Yes
Peak_12589	twi-ME5	chr2R	18938346	18938546	Intergenic	twi	FBgn0003900	4500	76.7937	1015.54	Higher in Toll10b	1.43547e-22	0.188439	16.4545	708.85	Higher in Toll10b	Not differential	Higher in Toll10b	VT21151	Yes	No
Peak_12630	pyd3-ME1	chr3R	3550374	3550574	Inside_Gene	pyd3	FBgn0037513	25226	86.6058	245.528	Higher in Toll10b	4.1609e-05	23.838	7.13393	26.6689	Not differential	Higher in gd7	Higher in Toll10b					Yes	Yes	Yes								Yes				Yes	Yes		Yes	Yes
Peak_12644	halo-DEE1	chr2L	1510491	1510691	Intergenic	halo	FBgn0001174	7456	319.798	154.541	Higher in gd7	0.00183853	404.306	936.851	873.648	Higher in Toll10b	Higher in rm9/rm10	Not differential							Yes	Yes																Yes			Yes
Peak_12649	wgn-ME3	chrX	18521468	18521668	Inside_Gene	wgn	FBgn0030941	7272	197.879	495.365	Higher in Toll10b	0.000531092	0.821735	0.9369	17.2465	Higher in Toll10b	Not differential	Higher in Toll10b														Yes
Peak_12686	CG34371-ME6	chr2R	19078422	19078622	Inside_Gene	CG34371	FBgn0085400	12873	122.495	408.655	Higher in Toll10b	3.01142e-06	6.88396	0.751132	21.8017	Higher in Toll10b	Higher in gd7	Higher in Toll10b
Peak_12720	ec-DEE5	chrX	3737946	3738146	Inside_Gene	ec	FBgn0000542	1784	779.537	296.197	Higher in gd7	4.54096e-06	12.835	17.1918	23.8203	Not differential	Not differential	Not differential													Yes					Yes
Peak_12725	mub-ME1	chr3L	21904565	21904765	Inside_Gene	mub	FBgn0262737	30146	116.103	258.162	Higher in Toll10b	0.00109032	34.598	31.3771	15.053	Higher in gd7	Not differential	Higher in rm9/rm10						Yes													Yes
Peak_1275	Lac-DEE3	chr2R	8345696	8345896	Inside_Gene	Lac	FBgn0010238	5000	481.2	134.544	Higher in gd7	8.47319e-09	328.494	418.28	55.6606	Higher in gd7	Not differential	Higher in rm9/rm10																				Yes			Yes
Peak_12761	NetA-ME4	chrX	14544863	14545063	Inside_Gene	NetA	FBgn0015773	2803	129.676	874.68	Higher in Toll10b	7.92008e-22	0.354915	7.61155	104.961	Higher in Toll10b	Higher in rm9/rm10	Higher in Toll10b																				Yes			Yes
Peak_12773	betaTub60D-ME1	chr2R	20197519	20197719	Inside_Gene	betaTub60D	FBgn0003888	4114	106.398	254.506	Higher in Toll10b	0.000153915	1.14768	1.32956	67.4122	Higher in Toll10b	Not differential	Higher in Toll10b
Peak_12872	ed-DEE1	chr2L	4028330	4028530	Intergenic	ed	FBgn0000547	2846	302.555	145.218	Higher in gd7	0.00502659	98.933	92.8917	104.664	Not differential	Not differential	Not differential
Peak_12888	CG1888-DEE1	chr2R	5430427	5430627	Inside_Gene	CG1888	FBgn0033421	3835	352.82	187.44	Higher in gd7	0.00888158	23.6576	23.0451	18.8566	Not differential	Not differential	Not differential												Yes
Peak_12910	wun-DEE3	chr2R	5293586	5293786	Inside_Gene	wun	FBgn0016078	3210	884.982	246.753	Higher in gd7	5.66569e-12	37.0645	29.5903	39.1682	Not differential	Not differential	Not differential
Peak_12936	Lac-DEE5	chr2R	8349542	8349742	Inside_Gene	Lac	FBgn0010238	5914	572.214	162.025	Higher in gd7	7.00478e-08	328.494	418.28	55.6606	Higher in gd7	Not differential	Higher in rm9/rm10														Yes				Yes
Peak_12938	dap-DEE1	chr2R	5596143	5596343	Inside_Gene	dap	FBgn0010316	3482	415.618	175.834	Higher in gd7	4.06821e-05	19.8571	18.3813	14.7252	Not differential	Not differential	Not differential					Yes								Yes		Yes	Yes		Yes		Yes
Peak_12951	CycE-ME7	chr2L	15739929	15740129	Inside_Gene	CycE	FBgn0010382	6480	364.793	908.37	Higher in Toll10b	3.70631e-06	96.4873	117.186	192.918	Higher in Toll10b	Not differential	Higher in Toll10b											Yes
Peak_13027	Cdc6-DEE1	chr3L	8637303	8637503	Intergenic	Cdc6	FBgn0035918	10133	290.129	110.662	Higher in gd7	0.000178681	91.5957	108.777	153.486	Higher in Toll10b	Not differential	Not differential																			Yes												Yes
Peak_1303	mew-DEE3	chrX	13124136	13124336	Inside_Gene	mew	FBgn0004456	17764	418.941	200.738	Higher in gd7	0.00360862	16.7004	9.65712	4.40022	Higher in gd7	Higher in gd7	Higher in rm9/rm10					Yes										Yes
Peak_13081	CG7137-DEE1	chr2R	15118688	15118888	Inside_Gene	CG7137	FBgn0034422	3838	231.094	99.5111	Higher in gd7	0.00521057	30.7996	27.0881	60.4913	Higher in Toll10b	Not differential	Higher in Toll10b
Peak_1312	vfl-DEE2	chrX	19680837	19681037	Inside_Gene	vfl	FBgn0259789	3255	508.27	210.966	Higher in gd7	0.000111537	58.5667	46.3333	103.67	Higher in Toll10b	Not differential	Higher in Toll10b
Peak_13129	sdk-ME2	chrX	618991	619191	Inside_Gene	sdk	FBgn0021764	34435	48.9429	125.267	Higher in Toll10b	0.00812559	49.908	50.0208	42.3485	Not differential	Not differential	Not differential												Yes
Peak_13177	how-ME3	chr3R	17873309	17873509	Inside_Gene	how	FBgn0264491	5395	218.903	513.928	Higher in Toll10b	3.0911e-05	50.0023	51.2546	182.972	Higher in Toll10b	Not differential	Higher in Toll10b													Yes										Yes
Peak_13231	ced-6-DEE1	chr2R	5330190	5330390	Inside_Gene	ced-6	FBgn0029092	1118	688.474	172.25	Higher in gd7	2.69633e-12	128.538	92.8513	42.7631	Higher in gd7	Not differential	Higher in rm9/rm10
Peak_1328	CG8312-DEE3	chr3R	5430379	5430579	Inside_Gene	CG8312	FBgn0037720	12727	605.027	298.214	Higher in gd7	0.000579685	18.1854	23.4068	19.6269	Not differential	Not differential	Not differential					Yes										Yes											Yes					Yes
Peak_13284	CycE-ME5	chr2L	15738845	15739045	Inside_Gene	CycE	FBgn0010382	7060	249.031	644.593	Higher in Toll10b	3.2336e-07	96.4873	117.186	192.918	Higher in Toll10b	Not differential	Higher in Toll10b													Yes
Peak_1332	Zasp52-ME1	chr2R	11678127	11678327	Inside_Gene	Zasp52	FBgn0265991	3177	248.36	628.328	Higher in Toll10b	6.54468e-05	1.35638	4.09163	34.7754	Higher in Toll10b	Not differential	Higher in Toll10b					Yes										Yes			Yes							Yes
Peak_13334	Dtg-DEE2	chr3R	8469246	8469446	Intergenic	Dtg	FBgn0038071	4333	320.262	139.261	Higher in gd7	0.000283071	246.604	61.43	115.369	Higher in gd7	Higher in gd7	Higher in Toll10b						Yes			Yes																			Yes	Yes	Yes	Yes
Peak_1335	pxb-ME1	chr3R	11474746	11474946	Intergenic	pxb	FBgn0053207	16958	244.47	483.675	Higher in Toll10b	0.000587424	10.7319	13.9363	47.1203	Higher in Toll10b	Not differential	Higher in Toll10b									Yes		Yes																	Yes	Yes	Yes
Peak_13355	CycE-ME6	chr2L	15739213	15739413	Inside_Gene	CycE	FBgn0010382	7196	280.105	622.221	Higher in Toll10b	8.31651e-06	96.4873	117.186	192.918	Higher in Toll10b	Not differential	Higher in Toll10b
Peak_13368	Bsg25A-DEE2	chr2L	4576673	4576873	Inside_Gene	Bsg25A	FBgn0000227	107587	289.697	133.872	Higher in gd7	0.00373531	225.324	386.499	238.123	Not differential	Higher in rm9/rm10	Higher in rm9/rm10
Peak_13371	rhea-ME1	chr3L	8542304	8542504	Inside_Gene	rhea	FBgn0260442	2528	127.462	255.368	Higher in Toll10b	0.00237272	30.5639	35.9963	32.9925	Not differential	Not differential	Not differential									Yes																			Yes	Yes	Yes
Peak_13382	kek5-ME2	chrX	19327951	19328151	Inside_Gene	kek5	FBgn0031016	40944	69.8959	171.439	Higher in Toll10b	0.00308231	19.0528	17.579	16.9748	Not differential	Not differential	Not differential						Yes							Yes						Yes
Peak_13385	CG2493-ME1	chr2L	20476015	20476215	Inside_Gene	CG2493	FBgn0032864	12570	79.5781	775.064	Higher in Toll10b	1.30364e-22	85.4054	62.288	156.931	Higher in Toll10b	Not differential	Higher in Toll10b				mir-1_Zeitlinger		Yes
Peak_13396	sick-DEE1	chr2L	19938943	19939143	Inside_Gene	sick	FBgn0263873	3689	191.042	92.1702	Higher in gd7	0.00902095	2.96532	2.48233	14.393	Higher in Toll10b	Not differential	Higher in Toll10b
Peak_13411	Doc2-DEE7	chr3L	9017893	9018093	Intergenic	Doc2	FBgn0035956	5546	204.958	73.4511	Higher in gd7	0.00030005	35.0045	0.277943	0.253495	Higher in gd7	Higher in gd7	Not differential								Yes																			Yes
Peak_1346	tin-ME2	chr3R	17205756	17205956	Inside_Gene	tin	FBgn0004110	1056	89.242	395.352	Higher in Toll10b	4.09349e-07	0.170036	1.57518	100.831	Higher in Toll10b	Higher in rm9/rm10	Higher in Toll10b				tin_Yin		Yes				Yes									Yes							Yes	Yes
Peak_13480	Ns1-DEE2	chr3R	12889406	12889606	Inside_Gene	Ns1	FBgn0038473	8790	550.418	127.239	Higher in gd7	2.63849e-09	64.7259	61.1792	84.1729	Not differential	Not differential	Not differential					Yes												Yes
Peak_13483	CG3702-DEE1	chr2L	4223249	4223449	Intergenic	CG3702	FBgn0031590	3530	375.015	170.544	Higher in gd7	0.000598001	25.1494	24.9689	25.6998	Not differential	Not differential	Not differential
Peak_13486	EcR-DEE2	chr2R	2012534	2012734	Inside_Gene	EcR	FBgn0000546	6611	426.222	155.389	Higher in gd7	3.41634e-06	39.4789	33.9926	31.0155	Not differential	Not differential	Not differential	VT12436	No	No									Yes	Yes								Yes			Yes							Yes
Peak_13507	CG34371-ME1	chr2R	19068861	19069061	Inside_Gene	CG34371	FBgn0085400	22434	126.887	283.128	Higher in Toll10b	0.00075937	6.88396	0.751132	21.8017	Higher in Toll10b	Higher in gd7	Higher in Toll10b																				Yes
Peak_13523	Sgt1-DEE1	chr3R	4132041	4132241	Intergenic	Sgt1	FBgn0265101	1044	489.623	154.011	Higher in gd7	4.02269e-08	97.1161	109.551	114.546	Not differential	Not differential	Not differential																							Yes
Peak_13539	Nhe3-DEE1	chr2L	6695086	6695286	Inside_Gene	Nhe3	FBgn0028703	10721	212.246	101.237	Higher in gd7	0.00799506	10.2085	9.5838	7.9135	Not differential	Not differential	Not differential	VT3376	No	No			Yes		Yes					Yes			Yes	Yes							Yes	Yes						Yes
Peak_13571	mid-ME1	chr2L	5458037	5458237	Intergenic	mid	FBgn0261963	3401	63.7565	152.25	Higher in Toll10b	0.00132649	1.76652	8.66368	18.8133	Higher in Toll10b	Higher in rm9/rm10	Higher in Toll10b																					Yes		Yes								Yes
Peak_13579	CG42354-ME1	chrX	15994915	15995115	Inside_Gene	CG42354	FBgn0259700	3863	62.312	188.593	Higher in Toll10b	0.00176857	102.886	116.203	129.968	Not differential	Not differential	Not differential								Yes									Yes	Yes	Yes						Yes
Peak_13581	CG2017-ME1	chr3R	1727729	1727929	Inside_Gene	CG2017	FBgn0037391	39601	67.5196	159.527	Higher in Toll10b	0.00264445	2.96428	3.21527	6.02623	Not differential	Not differential	Higher in Toll10b
Peak_13591	CG10479-ME2	chr3L	5984608	5984808	Intergenic	CG10479	FBgn0035656	15500	117.476	333.459	Higher in Toll10b	2.22478e-05	19.94	11.1783	99.9593	Higher in Toll10b	Higher in gd7	Higher in Toll10b	VT26329, VT26330	Yes	No																Yes		Yes		Yes
Peak_13595	fj-DEE3	chr2R	14127030	14127230	Intergenic	fj	FBgn0000658	6763	256.543	98.1019	Higher in gd7	0.000123459	11.6822	7.3791	7.56864	Not differential	Not differential	Not differential
Peak_1361	Doc2-DEE10	chr3L	9022334	9022534	Intergenic	Doc2	FBgn0035956	9987	284.88	116.976	Higher in gd7	0.000548823	35.0045	0.277943	0.253495	Higher in gd7	Higher in gd7	Not differential							Yes						Yes							Yes		Yes	Yes
Peak_13612	CG13653-DEE1	chr3R	21022593	21022793	Intergenic	CG13653	FBgn0039288	1343	194.711	74.4533	Higher in gd7	0.0035439	33.944	1.00486	2.44311	Higher in gd7	Higher in gd7	Not differential														Yes					Yes
Peak_13673	rg-DEE1	chrX	4981357	4981557	Inside_Gene	rg	FBgn0266098	1564	176.591	49.6386	Higher in gd7	1.99321e-05	8.7283	9.75842	6.0376	Not differential	Not differential	Higher in rm9/rm10													Yes
Peak_13684	Swip-1-ME1	chr2L	18982013	18982213	Inside_Gene	Swip-1	FBgn0032731	5066	116.82	239.661	Higher in Toll10b	0.00501303	14.6906	8.56577	9.06068	Not differential	Not differential	Not differential																		Yes
Peak_13791	CenG1A-DEE1	chr2L	13837565	13837765	Inside_Gene	CenG1A	FBgn0028509	2000	256.781	110.35	Higher in gd7	0.00085548	10.9668	9.12879	5.619	Higher in gd7	Not differential	Not differential
Peak_13812	meso18E-ME3	chrX	19611176	19611376	Intergenic	meso18E	FBgn0040089	4097	142.644	466.284	Higher in Toll10b	1.79185e-08	1.02423	1.79694	5.89794	Higher in Toll10b	Not differential	Higher in Toll10b
Peak_13826	Pdk1-ME1	chr3L	138385	138585	Inside_Gene	Pdk1	FBgn0020386	2480	378.169	653.572	Higher in Toll10b	0.00783791	104.788	86.1844	66.7228	Higher in gd7	Not differential	Not differential							Yes
Peak_13853	hkb-ME2	chr3R	170909	171109	Inside_Gene	hkb	FBgn0261434	1258	89.0867	199.277	Higher in Toll10b	0.00941854	9.83413	28.4684	85.8018	Higher in Toll10b	Higher in rm9/rm10	Higher in Toll10b						Yes
Peak_13886	RpL13-DEE1	chr2L	9970545	9970745	Intergenic	RpL13	FBgn0011272	3214	221.885	99.7999	Higher in gd7	0.00303596	1133.65	1249.25	1782	Higher in Toll10b	Not differential	Not differential	VT5058	No	No										Yes																		Yes
Peak_13898	hng3-ME3	chr3L	740569	740769	Inside_Gene	hng3	FBgn0035160	1219	435.104	1283.66	Higher in Toll10b	3.26655e-08	24.7641	20.5712	21.9625	Not differential	Not differential	Not differential													Yes
Peak_13904	CSN7-DEE1	chr2R	4220392	4220592	Inside_Gene	CSN7	FBgn0028836	87945	134.77	51.7536	Higher in gd7	0.00210209	73.0343	76.0382	120.899	Higher in Toll10b	Not differential	Higher in Toll10b	VT13504, VT13505	No	No																Yes												Yes
Peak_13989	bun-DEE5	chr2L	12473625	12473825	Inside_Gene	bun	FBgn0259176	9763	569.942	203.576	Higher in gd7	3.22393e-07	155.533	54.1661	52.3196	Higher in gd7	Higher in gd7	Not differential																							Yes
Peak_1400	kni-ME3	chr3L	20690393	20690593	Intergenic	kni	FBgn0001320	1914	119.98	317.533	Higher in Toll10b	1.34882e-05	17.0047	45.8154	97.9838	Higher in Toll10b	Higher in rm9/rm10	Higher in Toll10b	VT33934, VT33935	No	No
Peak_14026	Cnx99A-ME2	chr3R	25135957	25136157	Intergenic	Cnx99A	FBgn0015622	9162	187.446	528.553	Higher in Toll10b	0.000541508	51.2961	50.1973	87.3013	Higher in Toll10b	Not differential	Higher in Toll10b
Peak_14041	jing-DEE3	chr2R	2406169	2406369	Inside_Gene	jing	FBgn0086655	16657	403.199	170.72	Higher in gd7	0.000765578	43.561	44.145	65.6868	Higher in Toll10b	Not differential	Not differential								Yes								Yes	Yes							Yes	Yes						Yes
Peak_14073	Btk29A-DEE5	chr2L	8280684	8280884	Inside_Gene	Btk29A	FBgn0003502	2981	234.43	108.459	Higher in gd7	0.00696486	164.844	137.426	97.2064	Higher in gd7	Not differential	Not differential													Yes
Peak_14170	Nnf1b-DEE1	chr2L	712869	713069	Inside_Gene	Nnf1b	FBgn0051658	97507	372.09	117.157	Higher in gd7	3.45915e-07	25.121	13.7211	13.5608	Not differential	Not differential	Not differential						Yes
Peak_14205	betaTub60D-ME2	chr2R	20197749	20197949	Inside_Gene	betaTub60D	FBgn0003888	4344	96.9052	255.402	Higher in Toll10b	2.35577e-05	1.14768	1.32956	67.4122	Higher in Toll10b	Not differential	Higher in Toll10b						Yes
Peak_1421	A2bp1-ME2	chr3L	10518760	10518960	Inside_Gene	A2bp1	FBgn0052062	9656	127.807	424.821	Higher in Toll10b	2.14565e-07	11.5205	10.9378	28.1498	Higher in Toll10b	Not differential	Higher in Toll10b						Yes
Peak_14224	Liprin-beta-DEE2	chr3L	13637577	13637777	Inside_Gene	Liprin-beta	FBgn0036376	131112	261.583	116.038	Higher in gd7	0.00827452	98.2479	107.971	128.241	Not differential	Not differential	Not differential	VT30297	No	No
Peak_14243	Aps-DEE1	chr3L	10958989	10959189	Intergenic	Aps	FBgn0036111	66765	201.214	91.898	Higher in gd7	0.00251161	363.735	427.034	257.758	Not differential	Not differential	Higher in rm9/rm10
Peak_14282	CG5290-DEE1	chr3L	17956814	17957014	Inside_Gene	CG5290	FBgn0036772	51148	221.675	85.525	Higher in gd7	0.000212121	4.03463	3.97143	5.54046	Not differential	Not differential	Not differential
Peak_14291	path-ME1	chr3L	9494553	9494753	Inside_Gene	path	FBgn0036007	3674	74.865	159.475	Higher in Toll10b	0.00540777	29.6941	63.5376	35.2794	Not differential	Higher in rm9/rm10	Higher in rm9/rm10
Peak_14292	Spn-ME1	chr3L	2505714	2505914	Inside_Gene	Spn	FBgn0010905	2107	192.916	715.914	Higher in Toll10b	7.24412e-12	40.6627	38.7866	26.8852	Higher in gd7	Not differential	Not differential
Peak_14319	sim-ME2	chr3R	8895226	8895426	Inside_Gene	sim	FBgn0004666	2694	63.8235	181.296	Higher in Toll10b	0.00021447	0.0888539	0.938963	7.8359	Not differential	Not differential	Higher in Toll10b	VT40842	No	No
Peak_14341	RhoGAP15B-DEE1	chrX	16838404	16838604	Inside_Gene	RhoGAP15B	FBgn0030808	1080	303.866	147.062	Higher in gd7	0.00678806	9.60517	10.4943	9.70717	Not differential	Not differential	Not differential								Yes								Yes	Yes							Yes	Yes	Yes	Yes
Peak_14394	CG34380-ME3	chr2L	6216687	6216887	Intergenic	CG34380	FBgn0085409	37553	119.205	268.736	Higher in Toll10b	0.00345613	3.65551	2.80985	22.3842	Higher in Toll10b	Not differential	Higher in Toll10b
Peak_14395	cic-DEE2	chr3R	16084584	16084784	Inside_Gene	cic	FBgn0262582	6091	360.822	124.787	Higher in gd7	5.29024e-06	42.9948	31.1482	40.0837	Not differential	Not differential	Not differential						Yes					Yes
Peak_14426	pug-ME1	chr3R	6520359	6520559	Inside_Gene	pug	FBgn0020385	1696	114.115	462.498	Higher in Toll10b	1.81255e-06	24.7396	31.7127	28.2653	Not differential	Not differential	Not differential						Yes					Yes								Yes
Peak_14429	EcR-ME3	chr2R	2033755	2033955	Inside_Gene	EcR	FBgn0000546	10678	177.859	525.15	Higher in Toll10b	2.35985e-08	39.4789	33.9926	31.0155	Not differential	Not differential	Not differential	VT12449	No	No
Peak_14456	CG43658-ME1	chrX	17366033	17366233	Inside_Gene	CG43658	FBgn0263706	3272	55.4325	131.655	Higher in Toll10b	0.00537739	5.19131	3.16087	5.85353	Not differential	Higher in gd7	Higher in Toll10b									Yes																				Yes	Yes
Peak_14459	heph-ME1	chr3R	27781417	27781617	Inside_Gene	heph	FBgn0011224	18302	96.8129	223.072	Higher in Toll10b	0.00053816	98.1915	126.341	99.4705	Not differential	Not differential	Not differential
Peak_14465	Galphai-ME2	chr3L	6975264	6975464	Intergenic	Galphai	FBgn0001104	2119	85.3217	261.591	Higher in Toll10b	7.94702e-07	252.645	278.021	309.563	Not differential	Not differential	Not differential	VT26832	No	No					Yes
Peak_14479	CG30015-DEE1	chr2R	6758140	6758340	Inside_Gene	CG30015	FBgn0050015	3935	327.594	162.072	Higher in gd7	0.00690818	10.4685	35.5938	79.9906	Higher in Toll10b	Higher in rm9/rm10	Higher in Toll10b
Peak_14493	Doc2-DEE9	chr3L	9019603	9019803	Intergenic	Doc2	FBgn0035956	7256	289.359	65.6786	Higher in gd7	4.83039e-10	35.0045	0.277943	0.253495	Higher in gd7	Higher in gd7	Not differential	VT27867	No	No										Yes
Peak_14494	corto-DEE3	chr3R	919486	919686	Intergenic	corto	FBgn0010313	6691	543.858	265.698	Higher in gd7	0.000791407	45.0122	33.6798	91.9106	Higher in Toll10b	Not differential	Higher in Toll10b
Peak_14527	be-ME1	chrX	14921289	14921489	Inside_Gene	be	FBgn0052594	2819	112.069	496.685	Higher in Toll10b	1.91453e-14	9.9622	10.1545	38.1744	Higher in Toll10b	Not differential	Higher in Toll10b	VT62063	Yes	No																	Yes
Peak_1455	hng3-DEE1	chr3L	732382	732582	Intergenic	hng3	FBgn0035160	6766	751.763	188.21	Higher in gd7	9.35573e-12	24.7641	20.5712	21.9625	Not differential	Not differential	Not differential					Yes								Yes													Yes	Yes
Peak_14550	CG1677-ME1	chrX	7169820	7170020	Inside_Gene	CG1677	FBgn0029941	8889	96.6504	225.288	Higher in Toll10b	0.000320506	213.545	257.685	354.74	Higher in Toll10b	Not differential	Not differential						Yes
Peak_14629	Doc1-DEE4	chr3L	9029431	9029631	Intergenic	Doc1	FBgn0028789	4843	145.902	58.626	Higher in gd7	0.00388156	62.7949	1.20584	1.01816	Higher in gd7	Higher in gd7	Not differential	VT27873	No	No					Yes																	Yes
Peak_1463	W-ME2	chr3L	18221810	18222010	Intergenic	W	FBgn0003997	43068	143.699	294.15	Higher in Toll10b	0.00660459	8.50564	7.28597	12.3927	Not differential	Not differential	Higher in Toll10b
Peak_14633	CASK-ME1	chr3R	17628835	17629035	Inside_Gene	CASK	FBgn0013759	4588	56.805	174.119	Higher in Toll10b	0.000615857	9.86216	8.33583	4.88917	Higher in gd7	Not differential	Higher in rm9/rm10																				Yes
Peak_14754	pnr-DEE6	chr3R	11858300	11858500	Inside_Gene	pnr	FBgn0003117	1807	525.994	81.0233	Higher in gd7	2.42667e-17	36.9905	0.420074	0.567573	Higher in gd7	Higher in gd7	Not differential	VT42372	Yes	Yes											Yes						Yes							Yes
Peak_1476	hkb-ME3	chr3R	174285	174485	Intergenic	hkb	FBgn0261434	1916	104.921	225.009	Higher in Toll10b	0.00293999	9.83413	28.4684	85.8018	Higher in Toll10b	Higher in rm9/rm10	Higher in Toll10b							Yes			Yes										Yes			Yes
Peak_14773	mew-DEE4	chrX	13126267	13126467	Inside_Gene	mew	FBgn0004456	19895	279.724	118.73	Higher in gd7	0.000638972	16.7004	9.65712	4.40022	Higher in gd7	Higher in gd7	Higher in rm9/rm10												Yes							Yes
Peak_14797	Mp20-ME1	chr2R	9221146	9221346	Inside_Gene	Mp20	FBgn0002789	86970	117.508	254.171	Higher in Toll10b	0.00899258	0.2204	0.0183422	19.7714	Not differential	Not differential	Not differential	VT16116	No	No
Peak_14827	A2bp1-ME4	chr3L	10547922	10548122	Inside_Gene	A2bp1	FBgn0052062	38818	80.5405	348.782	Higher in Toll10b	6.03718e-08	11.5205	10.9378	28.1498	Higher in Toll10b	Not differential	Higher in Toll10b
Peak_14851	CG34380-ME2	chr2L	6214441	6214641	Intergenic	CG34380	FBgn0085409	35307	119.252	296.506	Higher in Toll10b	0.00205465	3.65551	2.80985	22.3842	Higher in Toll10b	Not differential	Higher in Toll10b	VT3137	No	No				Yes						Yes
Peak_14854	CG9380-ME6	chr2R	21119676	21119876	Inside_Gene	CG9380	FBgn0035094	5541	139.037	268.053	Higher in Toll10b	0.00452472	2.02443	4.62041	17.982	Not differential	Not differential	Not differential	VT22283	No	No
Peak_1487	sim-ME3	chr3R	8895790	8895990	Inside_Gene	sim	FBgn0004666	2130	73.2509	199.938	Higher in Toll10b	0.000155478	0.0888539	0.938963	7.8359	Not differential	Not differential	Higher in Toll10b					Yes			Yes							Yes		Yes		Yes	Yes			Yes		Yes
Peak_14960	CG14946-ME1	chr2L	12065265	12065465	Inside_Gene	CG14946	FBgn0032405	1309	115.009	267.461	Higher in Toll10b	0.000673195	0.720349	1.67802	5.60217	Higher in Toll10b	Not differential	Higher in Toll10b
Peak_1498	sna-ME3	chr2L	15479799	15479999	Intergenic	sna	FBgn0003448	1538	105.901	468.41	Higher in Toll10b	1.8323e-12	2.0815	14.7308	753.542	Higher in Toll10b	Higher in rm9/rm10	Higher in Toll10b				sna_Ip	Yes		Yes																								Yes
Peak_15030	CG5004-ME1	chrX	17005613	17005813	Inside_Gene	CG5004	FBgn0260748	3997	113.66	303.676	Higher in Toll10b	4.8551e-06	19.0743	11.444	56.1167	Higher in Toll10b	Not differential	Higher in Toll10b																			Yes
Peak_15041	Doc2-DEE8	chr3L	9018455	9018655	Intergenic	Doc2	FBgn0035956	6108	209.364	54.7067	Higher in gd7	1.94096e-06	35.0045	0.277943	0.253495	Higher in gd7	Higher in gd7	Not differential
Peak_15076	cv-c-ME1	chr3R	10291838	10292038	Inside_Gene	cv-c	FBgn0086901	15396	137.161	268.709	Higher in Toll10b	0.0094609	2.04263	1.14491	5.0358	Higher in Toll10b	Not differential	Higher in Toll10b
Peak_15080	RapGAP1-DEE1	chr2L	7545694	7545894	Inside_Gene	RapGAP1	FBgn0264895	1266	277.125	133.499	Higher in gd7	0.00544205	24.1304	18.309	50.7131	Higher in Toll10b	Not differential	Higher in Toll10b
Peak_1509	jigr1-DEE1	chr3R	21461340	21461540	Intergenic	jigr1	FBgn0039350	2024	1248.33	623.682	Higher in gd7	0.00191658	173.917	194.401	182.288	Not differential	Not differential	Not differential	VT47409	No	No					Yes									Yes			Yes
Peak_15096	CG5804-DEE3	chr3L	8825559	8825759	Inside_Gene	CG5804	FBgn0035926	43913	254.115	131.281	Higher in gd7	0.00812559	1.17096	0.900314	6.66128	Not differential	Not differential	Not differential						Yes
Peak_15169	CG34371-ME2	chr2R	19073988	19074188	Inside_Gene	CG34371	FBgn0085400	17307	108.846	373.279	Higher in Toll10b	6.59076e-09	6.88396	0.751132	21.8017	Higher in Toll10b	Higher in gd7	Higher in Toll10b							Yes					Yes								Yes			Yes
Peak_15190	SKIP-DEE1	chr3R	17978300	17978500	Inside_Gene	SKIP	FBgn0051163	18742	353.592	169.09	Higher in gd7	0.00192631	55.7874	75	38.548	Not differential	Not differential	Not differential
Peak_15212	crb-DEE1	chr3R	20122585	20122785	Inside_Gene	crb	FBgn0259685	1784	874.834	303.357	Higher in gd7	1.17788e-07	37.5734	59.7427	16.2426	Higher in gd7	Higher in rm9/rm10	Higher in rm9/rm10												Yes
Peak_15213	Ptp61F-DEE2	chr3L	1447449	1447649	Inside_Gene	Ptp61F	FBgn0003138	16161	420.464	168.307	Higher in gd7	3.86611e-05	159.558	154.234	146.716	Not differential	Not differential	Not differential	VT24016	No	Yes					Yes								Yes		Yes						Yes	Yes	Yes
Peak_15232	bmm-DEE2	chr3L	14777864	14778064	Inside_Gene	bmm	FBgn0036449	1447	896.908	454.75	Higher in gd7	0.00153141	65.4862	83.9602	91.5813	Not differential	Not differential	Not differential
Peak_1524	Su(var)205-ME1	chr2L	8209436	8209636	Inside_Gene	Su(var)205	FBgn0003607	1485	441.937	2047.35	Higher in Toll10b	6.34383e-17	439.463	555.85	1098.3	Higher in Toll10b	Not differential	Higher in Toll10b							Yes				Yes											Yes
Peak_1525	lbk-ME3	chr2R	12042798	12042998	Inside_Gene	lbk	FBgn0034083	5169	365.096	719.097	Higher in Toll10b	0.00104932	3.16067	8.87487	21.6426	Higher in Toll10b	Higher in rm9/rm10	Higher in Toll10b													Yes														Yes
Peak_15329	stumps-ME2	chr3R	10412067	10412267	Inside_Gene	stumps	FBgn0020299	5074	112.071	641.482	Higher in Toll10b	1.08128e-13	0.286365	0.787474	154.759	Higher in Toll10b	Not differential	Higher in Toll10b											Yes
Peak_1534	Npc2g-ME2	chr3R	26580624	26580824	Intergenic	Npc2g	FBgn0039800	9638	79.7639	373.158	Higher in Toll10b	1.05153e-09	0	0.0209407	6.86621	Higher in Toll10b	Not differential	Not differential	VT50105	Yes	No																Yes
Peak_15385	nkd-DEE1	chr3L	19007355	19007555	Inside_Gene	nkd	FBgn0002945	13646	227.6	72.1519	Higher in gd7	8.07961e-06	16.7754	27.0923	64.2724	Higher in Toll10b	Higher in rm9/rm10	Higher in Toll10b									Yes	Yes																		Yes	Yes	Yes
Peak_1539	CadN-ME5	chr2L	17743071	17743271	Inside_Gene	CadN	FBgn0015609	9074	112.421	274.241	Higher in Toll10b	0.000538869	0.411581	1.60825	40.4893	Higher in Toll10b	Higher in rm9/rm10	Higher in Toll10b					Yes
Peak_15430	hbs-DEE2	chr2R	10915448	10915648	Inside_Gene	hbs	FBgn0029082	16546	204.059	91.9312	Higher in gd7	0.00458792	7.73389	1.10122	1.17481	Higher in gd7	Higher in gd7	Not differential	VT16963, VT16964	No	No																			Yes						Yes
Peak_15431	wun-DEE5	chr2R	5294787	5294987	Inside_Gene	wun	FBgn0016078	2009	853.654	253.649	Higher in gd7	1.73754e-11	37.0645	29.5903	39.1682	Not differential	Not differential	Not differential
Peak_15458	sty-ME1	chr3L	3422939	3423139	Inside_Gene	sty	FBgn0014388	1795	56.803	191.399	Higher in Toll10b	1.88945e-06	2.10495	3.41083	30.2602	Higher in Toll10b	Not differential	Higher in Toll10b																				Yes		Yes
Peak_15514	CG10103-DEE1	chr3L	6817170	6817370	Intergenic	CG10103	FBgn0035715	67572	146.384	60.6078	Higher in gd7	0.00429697	53.0076	58.2476	74.0661	Not differential	Not differential	Not differential	VT26749	No	No					Yes									Yes							Yes	Yes
Peak_15524	CG8312-ME1	chr3R	5419305	5419505	Inside_Gene	CG8312	FBgn0037720	1653	183.155	332.155	Higher in Toll10b	0.00799192	18.1854	23.4068	19.6269	Not differential	Not differential	Not differential						Yes							Yes				Yes	Yes
Peak_15525	fz2-ME1	chr3L	19146656	19146856	Inside_Gene	fz2	FBgn0016797	6795	99.7364	247.293	Higher in Toll10b	0.000188699	16.0234	17.7646	39.303	Higher in Toll10b	Not differential	Higher in Toll10b																				Yes			Yes			Yes	Yes
Peak_1555	stumps-ME3	chr3R	10412607	10412807	Inside_Gene	stumps	FBgn0020299	4534	111.23	548.358	Higher in Toll10b	1.30713e-13	0.286365	0.787474	154.759	Higher in Toll10b	Not differential	Higher in Toll10b																					Yes					Yes					Yes
Peak_1560	Egfr-DEE1	chr2R	17431874	17432074	Inside_Gene	Egfr	FBgn0003731	2073	907.367	419.949	Higher in gd7	0.000261743	18.7015	37.3721	28.6649	Higher in Toll10b	Higher in rm9/rm10	Not differential									Yes																			Yes	Yes	Yes
Peak_15639	if-ME1	chrX	16666313	16666513	Inside_Gene	if	FBgn0001250	8593	83.5178	245.07	Higher in Toll10b	7.47714e-06	0.271314	0.4998	27.4227	Higher in Toll10b	Not differential	Higher in Toll10b													Yes																		Yes
Peak_15679	vnd-ME3	chrX	488915	489115	Inside_Gene	vnd	FBgn0261930	3839	42.9517	155.128	Higher in Toll10b	2.30199e-05	0.106279	27.7392	14.3915	Higher in Toll10b	Not differential	Not differential									Yes																				Yes	Yes
Peak_15785	meso18E-ME2	chrX	19610916	19611116	Intergenic	meso18E	FBgn0040089	3837	155.867	478.499	Higher in Toll10b	8.17664e-09	1.02423	1.79694	5.89794	Higher in Toll10b	Not differential	Higher in Toll10b						Yes
Peak_15889	mirr-DEE1	chr3L	12641606	12641806	Intergenic	mirr	FBgn0014343	44932	213.781	69.785	Higher in gd7	3.24547e-05	10.2888	4.22186	12.1835	Not differential	Higher in gd7	Higher in Toll10b	VT29778	No	Yes									Yes
Peak_15930	kek5-DEE1	chrX	19253682	19253882	Inside_Gene	kek5	FBgn0031016	6467	545.454	214.287	Higher in gd7	1.11104e-05	19.0528	17.579	16.9748	Not differential	Not differential	Not differential
Peak_1594	if-ME3	chrX	16669186	16669386	Inside_Gene	if	FBgn0001250	5720	133.228	596.129	Higher in Toll10b	6.11529e-09	0.271314	0.4998	27.4227	Higher in Toll10b	Not differential	Higher in Toll10b						Yes														Yes			Yes
Peak_15942	CG42321-ME6	chr2R	9230855	9231055	Inside_Gene	CG42321	FBgn0259221	81185	102.759	304.592	Higher in Toll10b	3.84766e-05	7.80613	6.1309	3.40988	Higher in gd7	Not differential	Higher in rm9/rm10	VT16122	No	No
Peak_15968	bun-DEE2	chr2L	12465796	12465996	Inside_Gene	bun	FBgn0259176	4539	452.178	93.6266	Higher in gd7	8.03826e-12	155.533	54.1661	52.3196	Higher in gd7	Higher in gd7	Not differential
Peak_16019	CG8300-ME2	chrX	7084031	7084231	Inside_Gene	CG8300	FBgn0029937	85112	48.1196	179.763	Higher in Toll10b	1.07072e-05	10.5278	12.4295	19.4469	Not differential	Not differential	Not differential									Yes																			Yes	Yes	Yes
Peak_16069	tup-DEE5	chr2L	18890047	18890247	Intergenic	tup	FBgn0003896	8785	587.279	94.1381	Higher in gd7	1.44569e-17	35.7972	1.46436	1.13789	Higher in gd7	Higher in gd7	Not differential	VT9674, VT9675	No	Yes						Yes			Yes	Yes																Yes	Yes
Peak_1607	Lrr47-DEE2	chr2L	10548853	10549053	Inside_Gene	Lrr47	FBgn0010398	31517	305.013	157.572	Higher in gd7	0.00902438	6.3205	6.89819	7.27924	Not differential	Not differential	Not differential												Yes						Yes		Yes			Yes
Peak_16082	CG43759-DEE2	chrX	18832520	18832720	Inside_Gene	CG43759	FBgn0264090	8127	198.956	86.8694	Higher in gd7	0.00336213	11.228	6.15826	8.00794	Not differential	Higher in gd7	Not differential																										Yes
Peak_16153	CG4788-DEE3	chr2L	11189419	11189619	Inside_Gene	CG4788	FBgn0032354	10386	298.303	84.7369	Higher in gd7	3.62265e-08	96.011	97.387	93.9152	Not differential	Not differential	Not differential					Yes
Peak_1618	CG1677-ME6	chrX	7190952	7191152	Inside_Gene	CG1677	FBgn0029941	5620	64.6234	170.894	Higher in Toll10b	0.00598446	213.545	257.685	354.74	Higher in Toll10b	Not differential	Not differential	VT58195	No	No				Yes				Yes									Yes			Yes
Peak_16213	Bsg25A-DEE1	chr2L	4574065	4574265	Inside_Gene	Bsg25A	FBgn0000227	110195	194.884	83.0191	Higher in gd7	0.00261907	225.324	386.499	238.123	Not differential	Higher in rm9/rm10	Higher in rm9/rm10
Peak_16246	hng3-DEE4	chr3L	782633	782833	Intergenic	hng3	FBgn0035160	27143	173.193	74.4829	Higher in gd7	0.00268403	24.7641	20.5712	21.9625	Not differential	Not differential	Not differential							Yes			Yes				Yes						Yes		Yes	Yes
Peak_16274	CG14657-ME3	chr3R	660269	660469	Intergenic	CG14657	FBgn0037282	13114	165.811	444.876	Higher in Toll10b	4.8654e-05	39.4239	47.7411	30.6448	Not differential	Not differential	Higher in rm9/rm10						Yes																						Yes
Peak_1630	sog-ME2	chrX	15541275	15541475	Intergenic	sog	FBgn0003463	13807	103.657	287.514	Higher in Toll10b	0.00201288	0.56906	114.125	27.3995	Higher in Toll10b	Higher in rm9/rm10	Higher in rm9/rm10							Yes													Yes			Yes
Peak_16319	cv-2-DEE6	chr2R	17259371	17259571	Inside_Gene	cv-2	FBgn0000395	7397	264.236	115.053	Higher in gd7	0.00437616	27.5493	1.04422	2.5626	Higher in gd7	Higher in gd7	Higher in Toll10b							Yes						Yes									Yes
Peak_16377	CG45068-ME1	chr2R	20331072	20331272	Intergenic	CG45068	FBgn0266438	31678	69.6198	177.716	Higher in Toll10b	0.000684296	6.18427	6.22427	6.35899	Not differential	Not differential	Not differential																				Yes
Peak_1638	Doc2-DEE4	chr3L	9010171	9010371	Inside_Gene	Doc2	FBgn0035956	1974	354.671	81.648	Higher in gd7	4.66789e-09	35.0045	0.277943	0.253495	Higher in gd7	Higher in gd7	Not differential										Yes				Yes
Peak_16414	Mipp2-ME1	chrX	5999771	5999971	Inside_Gene	Mipp2	FBgn0026060	14266	69.7315	152.916	Higher in Toll10b	0.00442094	27.3001	16.366	6.4437	Higher in gd7	Not differential	Not differential							Yes																Yes
Peak_16424	inaF-D-DEE1	chrX	11630753	11630953	Intergenic	inaF-D	FBgn0260812	7620	168.099	71.4557	Higher in gd7	0.00188511	0.693485	1.10888	8.26069	Higher in Toll10b	Not differential	Higher in Toll10b					Yes										Yes		Yes	Yes
Peak_16522	msn-ME2	chr3L	2581152	2581352	Inside_Gene	msn	FBgn0010909	4901	169.484	348.011	Higher in Toll10b	0.00152555	73.8036	74.5191	131.864	Higher in Toll10b	Not differential	Higher in Toll10b																										Yes					Yes
Peak_16527	vnd-ME2	chrX	481055	481255	Inside_Gene	vnd	FBgn0261930	3819	56.4527	165.372	Higher in Toll10b	0.00330347	0.106279	27.7392	14.3915	Higher in Toll10b	Not differential	Not differential	VT54907	No	No											Yes
Peak_16535	lace-ME1	chr2L	15490227	15490427	Intergenic	lace	FBgn0002524	8699	65.0549	526.301	Higher in Toll10b	2.14656e-27	56.2254	39.815	21.6356	Higher in gd7	Not differential	Higher in rm9/rm10	VT7926	No	No						Yes																			Yes	Yes	Yes
Peak_1662	wun-DEE4	chr2R	5294124	5294324	Inside_Gene	wun	FBgn0016078	2672	993.43	286.35	Higher in gd7	1.25567e-11	37.0645	29.5903	39.1682	Not differential	Not differential	Not differential											Yes												Yes			Yes	Yes
Peak_16627	rux-DEE2	chrX	5922450	5922650	Intergenic	rux	FBgn0003302	8644	178.937	81.6759	Higher in gd7	0.00547366	6.96771	5.34289	5.73328	Not differential	Not differential	Not differential																											Yes
Peak_1665	ptc-ME1	chr2R	4530595	4530795	Intergenic	ptc	FBgn0003892	6358	230.316	481.905	Higher in Toll10b	0.00104644	34.5026	53.6605	98.7295	Higher in Toll10b	Not differential	Higher in Toll10b	VT13665	No	Yes																							Yes
Peak_16658	CG30089-ME4	chr2R	11646910	11647110	Inside_Gene	CG30089	FBgn0050089	16456	83.4224	347.251	Higher in Toll10b	9.24188e-07	3.17667	11.7511	23.9642	Higher in Toll10b	Higher in rm9/rm10	Higher in Toll10b																					Yes
Peak_1668	CG1105-DEE3	chr3R	2869783	2869983	Intergenic	CG1105	FBgn0037465	22874	401.927	133.559	Higher in gd7	3.1258e-07	20.8402	16.5471	10.0688	Higher in gd7	Not differential	Not differential					Yes			Yes							Yes	Yes		Yes						Yes	Yes		Yes
Peak_16768	be-ME3	chrX	14923105	14923305	Inside_Gene	be	FBgn0052594	4635	54.9646	411.076	Higher in Toll10b	7.9156e-20	9.9622	10.1545	38.1744	Higher in Toll10b	Not differential	Higher in Toll10b
Peak_1679	Doc3-DEE2	chr3L	8996667	8996867	Intergenic	Doc3	FBgn0035954	1428	182.129	77.7316	Higher in gd7	0.00272236	37.0118	1.01159	2.28952	Higher in gd7	Higher in gd7	Not differential								Yes	Yes				Yes				Yes	Yes										Yes	Yes	Yes
Peak_16821	Rich-DEE1	chr3L	22176542	22176742	Inside_Gene	Rich	FBgn0028500	79278	216.044	103.218	Higher in gd7	0.00443129	15.2946	18.2729	15.112	Not differential	Not differential	Not differential	VT34695	No	Yes	VT34695_Kvon
Peak_1683	CG42321-ME2	chr2R	9224764	9224964	Inside_Gene	CG42321	FBgn0259221	87276	234.523	632.075	Higher in Toll10b	2.91412e-06	7.80613	6.1309	3.40988	Higher in gd7	Not differential	Higher in rm9/rm10
Peak_1688	Hs6st-ME1	chr3R	15823288	15823488	Inside_Gene	Hs6st	FBgn0038755	10745	100.798	264.256	Higher in Toll10b	0.000546609	27.7847	31.5363	26.9233	Not differential	Not differential	Not differential
Peak_16882	ltl-ME1	chr3L	7513813	7514013	Inside_Gene	ltl	FBgn0052372	1229	112.848	284.382	Higher in Toll10b	0.000145674	0.26157	9.7962	106.072	Higher in Toll10b	Higher in rm9/rm10	Higher in Toll10b
Peak_16890	Mp20-ME2	chr2R	9221445	9221645	Inside_Gene	Mp20	FBgn0002789	87269	100.383	230.662	Higher in Toll10b	0.00442407	0.2204	0.0183422	19.7714	Not differential	Not differential	Not differential	VT16116	No	No																							Yes
Peak_16892	NetA-ME2	chrX	14526057	14526257	Inside_Gene	NetA	FBgn0015773	21609	44.3962	108.289	Higher in Toll10b	0.00693074	0.354915	7.61155	104.961	Higher in Toll10b	Higher in rm9/rm10	Higher in Toll10b											Yes
Peak_1694	CG2493-ME2	chr2L	20476804	20477004	Inside_Gene	CG2493	FBgn0032864	13359	86.3043	552.883	Higher in Toll10b	1.91453e-14	85.4054	62.288	156.931	Higher in Toll10b	Not differential	Higher in Toll10b				mir-1_Zeitlinger														Yes				Yes
Peak_16971	odd-DEE1	chr2L	3599597	3599797	Intergenic	odd	FBgn0002985	6958	176.393	85.2254	Higher in gd7	0.00643093	18.4979	39.0417	112.861	Higher in Toll10b	Higher in rm9/rm10	Higher in Toll10b
Peak_1698	how-ME2	chr3R	17870395	17870595	Inside_Gene	how	FBgn0264491	2481	221.892	727.391	Higher in Toll10b	4.58319e-10	50.0023	51.2546	182.972	Higher in Toll10b	Not differential	Higher in Toll10b					Yes
Peak_1702	sli-DEE3	chr2R	11788339	11788539	Inside_Gene	sli	FBgn0264089	9916	822.389	396.285	Higher in gd7	0.000247803	36.6642	51.8639	41.1571	Not differential	Not differential	Not differential	VT17410, VT17411	No	Yes		Yes					Yes					Yes
Peak_17222	CR44886-ME4	chrX	3244961	3245161	Intergenic	CR44886	FBgn0266180	2527	93.0589	272.214	Higher in Toll10b	1.46743e-05	2.34716	3.43826	17.6627	Not differential	Not differential	Not differential													Yes
Peak_1723	CG12007-DEE2	chr3R	950817	951017	Intergenic	CG12007	FBgn0037293	2791	744.619	341.879	Higher in gd7	0.000359767	10.17	9.60685	19.9034	Higher in Toll10b	Not differential	Higher in Toll10b								Yes					Yes					Yes						Yes	Yes
Peak_17269	danr-ME1	chr3R	20983166	20983366	Intergenic	danr	FBgn0039283	19371	71.1293	170.477	Higher in Toll10b	0.0091874	10.7302	32.0561	55.4029	Higher in Toll10b	Higher in rm9/rm10	Higher in Toll10b						Yes
Peak_1730	CG42342-DEE4	chr3R	12378068	12378268	Inside_Gene	CG42342	FBgn0259244	21205	252.222	134.2	Higher in gd7	0.00832502	8.21137	2.72567	2.69737	Higher in gd7	Higher in gd7	Not differential																	Yes
Peak_17303	CG15436-DEE1	chr2L	4570987	4571187	Inside_Gene	CG15436	FBgn0031610	107375	273.169	124.481	Higher in gd7	0.00356362	20.4965	17.3319	12.6344	Not differential	Not differential	Not differential	VT2329	No	No		Yes										Yes
Peak_17310	bun-DEE7	chr2L	12482239	12482439	Inside_Gene	bun	FBgn0259176	1149	359.023	165.15	Higher in gd7	0.00632242	155.533	54.1661	52.3196	Higher in gd7	Higher in gd7	Not differential								Yes								Yes	Yes	Yes		Yes			Yes	Yes	Yes
Peak_1732	pnr-DEE2	chr3R	11839453	11839653	Inside_Gene	pnr	FBgn0003117	12147	304.002	121.131	Higher in gd7	5.24783e-05	36.9905	0.420074	0.567573	Higher in gd7	Higher in gd7	Not differential																					Yes
Peak_17364	Ggt-1-DEE1	chrX	18400702	18400902	Inside_Gene	Ggt-1	FBgn0030932	1263	438.326	213.63	Higher in gd7	0.00540813	22.5795	22.2452	2.27716	Higher in gd7	Not differential	Higher in rm9/rm10							Yes													Yes			Yes
Peak_17376	CG6175-DEE2	chr3L	11326052	11326252	Intergenic	CG6175	FBgn0036152	37032	138.858	49.9306	Higher in gd7	0.00146204	10.582	6.7135	5.19316	Higher in gd7	Not differential	Not differential													Yes
Peak_17415	cv-c-ME4	chr3R	10303247	10303447	Inside_Gene	cv-c	FBgn0086901	3987	127.024	323.128	Higher in Toll10b	9.8072e-05	2.04263	1.14491	5.0358	Higher in Toll10b	Not differential	Higher in Toll10b						Yes					Yes											Yes
Peak_1743	sbb-ME3	chr2R	14228567	14228767	Inside_Gene	sbb	FBgn0010575	16033	145.707	473.918	Higher in Toll10b	1.29227e-08	50.5971	52.488	64.1306	Not differential	Not differential	Not differential	VT18685	No	No														Yes
Peak_17492	msn-ME3	chr3L	2581671	2581871	Inside_Gene	msn	FBgn0010909	4382	195.172	548.136	Higher in Toll10b	1.54601e-07	73.8036	74.5191	131.864	Higher in Toll10b	Not differential	Higher in Toll10b						Yes						Yes
Peak_1753	neur-ME1	chr3R	4849754	4849954	Inside_Gene	neur	FBgn0002932	1824	489.976	1237.58	Higher in Toll10b	5.49293e-08	30.4687	43.0739	201.117	Higher in Toll10b	Not differential	Higher in Toll10b					Yes
Peak_1763	zfh1-ME5	chr3R	26596070	26596270	Inside_Gene	zfh1	FBgn0004606	4421	98.9781	297.216	Higher in Toll10b	1.80173e-05	4.61651	4.94959	65.8308	Higher in Toll10b	Not differential	Higher in Toll10b	VT50113	Yes	No			Yes			Yes										Yes			Yes						Yes	Yes	Yes
Peak_17638	corto-DEE2	chr3R	917561	917761	Intergenic	corto	FBgn0010313	4766	384.332	185.202	Higher in gd7	0.00136155	45.0122	33.6798	91.9106	Higher in Toll10b	Not differential	Higher in Toll10b																											Yes
Peak_17726	CG6701-ME1	chr2R	9865445	9865645	Inside_Gene	CG6701	FBgn0033889	1462	145.976	283.047	Higher in Toll10b	0.00416133	52.354	66.3722	67.159	Not differential	Not differential	Not differential						Yes			Yes												Yes	Yes							Yes	Yes
Peak_17900	CG6175-DEE1	chr3L	11319438	11319638	Intergenic	CG6175	FBgn0036152	30418	234.282	96.0732	Higher in gd7	0.00296473	10.582	6.7135	5.19316	Higher in gd7	Not differential	Not differential
Peak_1814	nkd-ME2	chr3L	19025904	19026104	Inside_Gene	nkd	FBgn0002945	12444	370.878	793.633	Higher in Toll10b	0.00540813	16.7754	27.0923	64.2724	Higher in Toll10b	Higher in rm9/rm10	Higher in Toll10b								Yes								Yes	Yes		Yes					Yes	Yes
Peak_18154	Atpalpha-DEE2	chr3R	16785496	16785696	Inside_Gene	Atpalpha	FBgn0002921	2039	285.845	88.5069	Higher in gd7	1.88142e-05	50.1017	59.2328	23.7778	Higher in gd7	Not differential	Higher in rm9/rm10	VT44981	No	No																	Yes			Yes
Peak_1817	lbk-ME1	chr2R	12041685	12041885	Inside_Gene	lbk	FBgn0034083	4056	203.071	555.682	Higher in Toll10b	4.49202e-06	3.16067	8.87487	21.6426	Higher in Toll10b	Higher in rm9/rm10	Higher in Toll10b
Peak_18179	Dtg-DEE3	chr3R	8470434	8470634	Intergenic	Dtg	FBgn0038071	3145	502.065	192.925	Higher in gd7	2.71523e-06	246.604	61.43	115.369	Higher in gd7	Higher in gd7	Higher in Toll10b	VT40610	No	Yes											Yes
Peak_18306	lov-DEE3	chr2R	20993673	20993873	Inside_Gene	lov	FBgn0266129	6957	274.056	82.1128	Higher in gd7	8.05602e-05	29.6002	24.7444	1.29133	Higher in gd7	Not differential	Higher in rm9/rm10																										Yes
Peak_18322	aop-DEE1	chr2L	2165715	2165915	Inside_Gene	aop	FBgn0000097	4187	429.152	215.179	Higher in gd7	0.00304371	46.6181	36.4086	33.3825	Not differential	Not differential	Not differential	VT1083	No	No																							Yes
Peak_18353	Mipp1-DEE1	chr3L	16556641	16556841	Inside_Gene	Mipp1	FBgn0026061	8659	430.854	81.6382	Higher in gd7	3.4464e-14	35.1566	22.882	33.7758	Not differential	Not differential	Not differential												Yes																			Yes
Peak_184	opa-ME2	chr3R	675043	675243	Intergenic	opa	FBgn0003002	3291	173.926	369.799	Higher in Toll10b	0.00568977	13.0991	40.5029	149.151	Higher in Toll10b	Higher in rm9/rm10	Higher in Toll10b																			Yes
Peak_18402	stumps-ME5	chr3R	10414240	10414440	Inside_Gene	stumps	FBgn0020299	2901	71.6998	449.417	Higher in Toll10b	4.40851e-15	0.286365	0.787474	154.759	Higher in Toll10b	Not differential	Higher in Toll10b				stumps_Sandmann															Yes
Peak_1847	CG1677-ME7	chrX	7193780	7193980	Inside_Gene	CG1677	FBgn0029941	8448	110.497	318.007	Higher in Toll10b	0.000606818	213.545	257.685	354.74	Higher in Toll10b	Not differential	Not differential	VT58197	No	No
Peak_18501	ush-DEE4	chr2L	520144	520344	Inside_Gene	ush	FBgn0003963	3121	804.864	208.255	Higher in gd7	2.64975e-13	37.6843	1.70455	14.7409	Higher in gd7	Higher in gd7	Higher in Toll10b										Yes
Peak_1864	stumps-ME7	chr3R	10415510	10415710	Inside_Gene	stumps	FBgn0020299	1631	94.2852	487.955	Higher in Toll10b	1.63325e-13	0.286365	0.787474	154.759	Higher in Toll10b	Not differential	Higher in Toll10b				stumps_Sandmann																Yes	Yes	Yes
Peak_18642	RhoGAP18B-DEE1	chrX	19049173	19049373	Inside_Gene	RhoGAP18B	FBgn0261461	1681	204.444	96.8652	Higher in gd7	0.00495532	14.7021	16.2673	6.38189	Higher in gd7	Not differential	Higher in rm9/rm10									Yes												Yes
Peak_1865	Doc1-DEE6	chr3L	9032225	9032425	Intergenic	Doc1	FBgn0028789	2049	252.661	82.5162	Higher in gd7	4.55477e-06	62.7949	1.20584	1.01816	Higher in gd7	Higher in gd7	Not differential															Yes		Yes	Yes										Yes
Peak_1869	CG7420-ME1	chr2L	1463373	1463573	Intergenic	CG7420	FBgn0031344	39330	345.187	709.417	Higher in Toll10b	0.0011645	21.6005	6.72593	5.18294	Higher in gd7	Higher in gd7	Not differential										Yes
Peak_18940	twi-ME6	chr2R	18939019	18939219	Intergenic	twi	FBgn0003900	5173	59.5458	575.795	Higher in Toll10b	6.40606e-19	0.188439	16.4545	708.85	Higher in Toll10b	Not differential	Higher in Toll10b	VT21151	Yes	No										Yes														Yes
Peak_19025	zfh1-ME1	chr3R	26582318	26582518	Intergenic	zfh1	FBgn0004606	9129	70.035	289.981	Higher in Toll10b	2.05631e-07	4.61651	4.94959	65.8308	Higher in Toll10b	Not differential	Higher in Toll10b	VT50105, VT50106	Yes	No			Yes																				Yes	Yes
Peak_1908	snoRNA:185-ME1	chr2R	15683625	15683825	Intergenic	snoRNA:185	FBgn0065076	68967	132.264	397.003	Higher in Toll10b	6.35088e-07	990	1071.33	0	Not differential	Not differential	Not differential									Yes										Yes									Yes	Yes	Yes
Peak_19405	A2bp1-ME1	chr3L	10518231	10518431	Inside_Gene	A2bp1	FBgn0052062	9127	96.6362	342.738	Higher in Toll10b	1.72252e-06	11.5205	10.9378	28.1498	Higher in Toll10b	Not differential	Higher in Toll10b
Peak_1944	sdk-ME1	chrX	613108	613308	Inside_Gene	sdk	FBgn0021764	32240	86.5317	236.372	Higher in Toll10b	0.000675644	49.908	50.0208	42.3485	Not differential	Not differential	Not differential																			Yes												Yes
Peak_19948	CG1636-DEE1	chrX	8188171	8188371	Inside_Gene	CG1636	FBgn0030030	20725	6626.01	811.278	Higher in gd7	5.10247e-33	88.3745	87.2695	49.9326	Higher in gd7	Not differential	Higher in rm9/rm10					Yes			Yes							Yes			Yes
Peak_1996	noc-ME3	chr2L	14459459	14459659	Intergenic	noc	FBgn0005771	31199	92.6437	191.103	Higher in Toll10b	0.00894598	13.6971	20.0642	85.3951	Higher in Toll10b	Not differential	Higher in Toll10b
Peak_200	Dfd-ME1	chr3R	2636441	2636641	Inside_Gene	Dfd	FBgn0000439	18882	407.983	812.537	Higher in Toll10b	0.00261907	4.37167	4.34444	7.71715	Higher in Toll10b	Not differential	Higher in Toll10b	VT37540	Yes	No
Peak_2005	lbk-ME2	chr2R	12042189	12042389	Inside_Gene	lbk	FBgn0034083	4560	288.66	684.88	Higher in Toll10b	7.30984e-05	3.16067	8.87487	21.6426	Higher in Toll10b	Higher in rm9/rm10	Higher in Toll10b																			Yes
Peak_2006	Btk29A-DEE3	chr2L	8276211	8276411	Inside_Gene	Btk29A	FBgn0003502	1290	815.646	452.353	Higher in gd7	0.00646402	164.844	137.426	97.2064	Higher in gd7	Not differential	Not differential
Peak_2007	CG42238-ME4	chr2L	21036077	21036277	Inside_Gene	CG42238	FBgn0250867	15705	218.008	642.353	Higher in Toll10b	2.60307e-07	19.3622	13.3764	20.2788	Not differential	Not differential	Not differential						Yes			Yes													Yes	Yes
Peak_2016	Ptr-DEE2	chr2R	2081679	2081879	Inside_Gene	Ptr	FBgn0262867	1634	984.884	313.47	Higher in gd7	2.81151e-09	128.284	191.328	10.3267	Higher in gd7	Not differential	Higher in rm9/rm10					Yes										Yes	Yes	Yes	Yes					Yes
Peak_2020	CG30089-ME3	chr2R	11644040	11644240	Inside_Gene	CG30089	FBgn0050089	19326	150.156	545.794	Higher in Toll10b	7.58185e-09	3.17667	11.7511	23.9642	Higher in Toll10b	Higher in rm9/rm10	Higher in Toll10b
Peak_2074	CadN-ME1	chr2L	17735711	17735911	Inside_Gene	CadN	FBgn0015609	16434	134.656	273.006	Higher in Toll10b	0.00910397	0.411581	1.60825	40.4893	Higher in Toll10b	Higher in rm9/rm10	Higher in Toll10b
Peak_2076	dpp-DEE2	chr2L	2448344	2448544	Inside_Gene	dpp	FBgn0000490	1648	198.213	89.371	Higher in gd7	0.00143877	18.7359	2.24715	3.00537	Higher in gd7	Higher in gd7	Not differential										Yes																Yes
Peak_2077	CG4662-DEE1	chr3R	15623552	15623752	Inside_Gene	CG4662	FBgn0038735	49280	334.541	133.076	Higher in gd7	3.15635e-05	19.2113	19.4385	9.27018	Not differential	Not differential	Not differential
Peak_2085	hth-ME1	chr3R	6428019	6428219	Inside_Gene	hth	FBgn0001235	11778	310.498	766.112	Higher in Toll10b	9.01155e-06	44.5564	69.0185	80.6967	Higher in Toll10b	Not differential	Not differential	VT39547	Yes	No						Yes																			Yes	Yes	Yes
Peak_2093	CG42238-ME1	chr2L	21034253	21034453	Inside_Gene	CG42238	FBgn0250867	17529	176.104	432.117	Higher in Toll10b	3.54862e-05	19.3622	13.3764	20.2788	Not differential	Not differential	Not differential
Peak_2095	stumps-ME4	chr3R	10412867	10413067	Inside_Gene	stumps	FBgn0020299	4274	149.315	624.918	Higher in Toll10b	8.08723e-10	0.286365	0.787474	154.759	Higher in Toll10b	Not differential	Higher in Toll10b					Yes								Yes		Yes
Peak_2097	jing-DEE2	chr2R	2404098	2404298	Inside_Gene	jing	FBgn0086655	14586	772.157	386.214	Higher in gd7	0.00137561	43.561	44.145	65.6868	Higher in Toll10b	Not differential	Not differential						Yes
Peak_2154	corto-DEE1	chr3R	915185	915385	Intergenic	corto	FBgn0010313	2390	688.614	366.992	Higher in gd7	0.00391032	45.0122	33.6798	91.9106	Higher in Toll10b	Not differential	Higher in Toll10b													Yes
Peak_2207	cmet-DEE2	chr2L	11225460	11225660	Inside_Gene	cmet	FBgn0040232	43341	456.398	162.07	Higher in gd7	3.78263e-06	16.2438	13.9949	28.3627	Higher in Toll10b	Not differential	Higher in Toll10b
Peak_2211	CG13868-DEE1	chr2R	16199202	16199402	Inside_Gene	CG13868	FBgn0034501	1725	960.764	497.69	Higher in gd7	0.00113377	36.9862	30.2486	36.6644	Not differential	Not differential	Not differential					Yes										Yes	Yes	Yes	Yes		Yes		Yes
Peak_2212	bun-DEE3	chr2L	12466683	12466883	Inside_Gene	bun	FBgn0259176	5426	344.666	55.7681	Higher in gd7	6.53741e-14	155.533	54.1661	52.3196	Higher in gd7	Higher in gd7	Not differential						Yes																				Yes
Peak_2217	ptc-DEE4	chr2R	4545936	4546136	Inside_Gene	ptc	FBgn0003892	7181	1801.76	893.502	Higher in gd7	0.000976013	34.5026	53.6605	98.7295	Higher in Toll10b	Not differential	Higher in Toll10b											Yes										Yes		Yes			Yes
Peak_2224	CG43658-ME2	chrX	17398535	17398735	Inside_Gene	CG43658	FBgn0263706	2386	120.084	432.768	Higher in Toll10b	1.07134e-09	5.19131	3.16087	5.85353	Not differential	Higher in gd7	Higher in Toll10b						Yes													Yes
Peak_2228	mew-DEE2	chrX	13121879	13122079	Inside_Gene	mew	FBgn0004456	15507	364.348	132.041	Higher in gd7	2.93156e-05	16.7004	9.65712	4.40022	Higher in gd7	Higher in gd7	Higher in rm9/rm10								Yes					Yes			Yes	Yes	Yes				Yes	Yes	Yes	Yes						Yes
Peak_2230	CG12391-ME1	chr2R	6977901	6978101	Inside_Gene	CG12391	FBgn0033581	59471	214.87	428.743	Higher in Toll10b	0.00680917	89.373	86.7696	126.126	Not differential	Not differential	Not differential																			Yes	Yes			Yes
Peak_2231	Lac-DEE4	chr2R	8348196	8348396	Inside_Gene	Lac	FBgn0010238	7260	648.21	176.537	Higher in gd7	1.54601e-07	328.494	418.28	55.6606	Higher in gd7	Not differential	Higher in rm9/rm10
Peak_2266	CG13096-DEE1	chr2L	8510443	8510643	Inside_Gene	CG13096	FBgn0032050	1222	1313.36	608.2	Higher in gd7	0.000463925	277.753	290.768	294.15	Not differential	Not differential	Not differential					Yes									Yes	Yes	Yes	Yes														Yes
Peak_2267	CG43759-ME4	chrX	18861154	18861354	Inside_Gene	CG43759	FBgn0264090	36761	92.5047	269.2	Higher in Toll10b	5.74664e-05	11.228	6.15826	8.00794	Not differential	Higher in gd7	Not differential						Yes
Peak_2271	ptc-ME2	chr2R	4530871	4531071	Intergenic	ptc	FBgn0003892	6082	194.295	428.323	Higher in Toll10b	0.000550397	34.5026	53.6605	98.7295	Higher in Toll10b	Not differential	Higher in Toll10b	VT13665	No	Yes
Peak_2283	Mdr49-ME2	chr2R	8835331	8835531	Intergenic	Mdr49	FBgn0004512	1478	110.796	388.404	Higher in Toll10b	1.57106e-10	2.87612	34.5592	222.557	Higher in Toll10b	Higher in rm9/rm10	Higher in Toll10b																							Yes
Peak_2331	rib-DEE3	chr2R	15143121	15143321	Intergenic	rib	FBgn0003254	14261	547.605	182.494	Higher in gd7	1.26594e-07	26.8231	31.4484	101.339	Higher in Toll10b	Not differential	Higher in Toll10b					Yes								Yes		Yes	Yes	Yes	Yes
Peak_2336	sna-ME5	chr2L	15482107	15482307	Intergenic	sna	FBgn0003448	3846	87.3316	390.231	Higher in Toll10b	7.58185e-09	2.0815	14.7308	753.542	Higher in Toll10b	Higher in rm9/rm10	Higher in Toll10b	VT7922	Yes	No							Yes
Peak_2340	Antp-DEE1	chr3R	2742502	2742702	Inside_Gene	Antp	FBgn0260642	15859	242.242	117.728	Higher in gd7	0.00665828	5.35563	6.4998	11.6612	Higher in Toll10b	Not differential	Higher in Toll10b					Yes		Yes						Yes		Yes				Yes	Yes		Yes	Yes		Yes
Peak_2381	NetA-ME1	chrX	14523001	14523201	Inside_Gene	NetA	FBgn0015773	24665	80.1954	162.112	Higher in Toll10b	0.00922013	0.354915	7.61155	104.961	Higher in Toll10b	Higher in rm9/rm10	Higher in Toll10b									Yes																				Yes	Yes
Peak_2393	MED14-ME1	chr3L	618051	618251	Intergenic	MED14	FBgn0035145	24804	212.782	470.076	Higher in Toll10b	4.3156e-05	17.118	20.0433	20.7737	Not differential	Not differential	Not differential						Yes
Peak_2394	boi-DEE1	chrX	2359827	2360027	Inside_Gene	boi	FBgn0040388	4048	410.566	197.206	Higher in gd7	0.00203737	9.35186	8.83427	6.15974	Not differential	Not differential	Not differential	VT55810	No	Yes		Yes										Yes
Peak_2396	Btk29A-DEE6	chr2L	8287418	8287618	Inside_Gene	Btk29A	FBgn0003502	9505	274.769	110.873	Higher in gd7	0.000226217	164.844	137.426	97.2064	Higher in gd7	Not differential	Not differential								Yes								Yes	Yes	Yes	Yes					Yes	Yes
Peak_2397	CG5804-DEE4	chr3L	8826043	8826243	Inside_Gene	CG5804	FBgn0035926	44397	388.878	187.578	Higher in gd7	0.00169329	1.17096	0.900314	6.66128	Not differential	Not differential	Not differential					Yes								Yes		Yes	Yes
Peak_2407	pdm2-DEE3	chr2L	12666505	12666705	Inside_Gene	pdm2	FBgn0004394	8680	228.826	107.209	Higher in gd7	0.00592601	14.5622	18.8526	17.926	Not differential	Not differential	Not differential	VT6477	No	Yes	VT6477_Kvon																Yes						Yes
Peak_2419	lbk-ME4	chr2R	12043365	12043565	Inside_Gene	lbk	FBgn0034083	5736	317.522	904.054	Higher in Toll10b	6.62729e-07	3.16067	8.87487	21.6426	Higher in Toll10b	Higher in rm9/rm10	Higher in Toll10b
Peak_2421	bol-ME1	chr3L	9106781	9106981	Inside_Gene	bol	FBgn0011206	11431	79.7639	449.142	Higher in Toll10b	2.63636e-14	5.5886	5.56963	15.3543	Higher in Toll10b	Not differential	Higher in Toll10b						Yes														Yes
Peak_2433	CG3967-DEE1	chr3L	9414591	9414791	Inside_Gene	CG3967	FBgn0035989	1313	728.453	375.635	Higher in gd7	0.00252745	10.7969	14.7913	10.1738	Not differential	Not differential	Not differential					Yes			Yes							Yes	Yes				Yes			Yes	Yes	Yes
Peak_2440	ush-DEE3	chr2L	519472	519672	Inside_Gene	ush	FBgn0003963	3793	804.671	241.66	Higher in gd7	1.55847e-10	37.6843	1.70455	14.7409	Higher in gd7	Higher in gd7	Higher in Toll10b
Peak_2460	wun-DEE2	chr2R	5292770	5292970	Inside_Gene	wun	FBgn0016078	4026	828.922	204.792	Higher in gd7	6.7317e-14	37.0645	29.5903	39.1682	Not differential	Not differential	Not differential												Yes	Yes					Yes
Peak_2467	neur-ME4	chr3R	4862873	4863073	Inside_Gene	neur	FBgn0002932	1408	561.295	1713.94	Higher in Toll10b	1.70856e-09	30.4687	43.0739	201.117	Higher in Toll10b	Not differential	Higher in Toll10b							Yes		Yes																			Yes	Yes	Yes
Peak_248	Tom-DEE3	chr3L	14958077	14958277	Intergenic	Tom	FBgn0026320	4166	1041.69	307.295	Higher in gd7	6.34453e-10	289.958	242.489	238.478	Not differential	Not differential	Not differential									Yes	Yes																			Yes	Yes
Peak_2485	bxd-ME2	chr3R	12570127	12570327	Inside_Gene	bxd	FBgn0020556	1780	119.711	251.801	Higher in Toll10b	0.00961641	20.2307	33.6334	24.1473	Not differential	Not differential	Not differential						Yes													Yes									Yes
Peak_2498	hbs-DEE3	chr2R	10921595	10921795	Inside_Gene	hbs	FBgn0029082	22693	490.355	166.427	Higher in gd7	1.30804e-07	7.73389	1.10122	1.17481	Higher in gd7	Higher in gd7	Not differential	VT16967, VT16968	No	No			Yes															Yes						Yes
Peak_251	modSP-DEE1	chr3R	12503804	12504004	Inside_Gene	modSP	FBgn0051217	22419	345.557	177.469	Higher in gd7	0.00297449	6.09601	2.24022	1.80585	Higher in gd7	Higher in gd7	Not differential	VT42733, VT42734	No	Yes		Yes										Yes											Yes
Peak_2529	Doc2-DEE5	chr3L	9013988	9014188	Intergenic	Doc2	FBgn0035956	1641	186.187	78.7809	Higher in gd7	0.00137798	35.0045	0.277943	0.253495	Higher in gd7	Higher in gd7	Not differential	VT27864	No	Yes									Yes
Peak_2569	Fas1-DEE1	chr3R	12456041	12456241	Inside_Gene	Fas1	FBgn0262742	5027	450.026	206.934	Higher in gd7	0.00026693	122.583	129.405	131.567	Not differential	Not differential	Not differential																			Yes
Peak_2575	CG12007-DEE1	chr3R	944208	944408	Intergenic	CG12007	FBgn0037293	9400	489.572	251.898	Higher in gd7	0.00365134	10.17	9.60685	19.9034	Higher in Toll10b	Not differential	Higher in Toll10b
Peak_2585	cno-DEE2	chr3R	1037251	1037451	Inside_Gene	cno	FBgn0259212	5726	1388.67	425.441	Higher in gd7	1.50233e-08	83.6452	68.8403	66.3353	Not differential	Not differential	Not differential
Peak_2588	l(1)G0320-DEE2	chrX	9391302	9391502	Inside_Gene	l(1)G0320	FBgn0028327	56191	244.788	102.838	Higher in gd7	0.000878031	73.4549	75.8981	46.7601	Higher in gd7	Not differential	Higher in rm9/rm10																										Yes
Peak_2606	Ptr-DEE1	chr2R	2081362	2081562	Inside_Gene	Ptr	FBgn0262867	1951	934.091	289.509	Higher in gd7	2.88815e-10	128.284	191.328	10.3267	Higher in gd7	Not differential	Higher in rm9/rm10																			Yes
Peak_2621	ush-DEE5	chr2L	521121	521321	Inside_Gene	ush	FBgn0003963	2144	493.535	234.697	Higher in gd7	0.00123566	37.6843	1.70455	14.7409	Higher in gd7	Higher in gd7	Higher in Toll10b						Yes
Peak_2622	CG45050-ME1	chr3R	5170299	5170499	Inside_Gene	CG45050	FBgn0266410	2709	330.474	697.597	Higher in Toll10b	3.90017e-05	358.286	328.624	203.479	Higher in gd7	Not differential	Not differential
Peak_2625	l(3)neo38-ME2	chr3R	7602195	7602395	Inside_Gene	l(3)neo38	FBgn0265276	1042	498.434	1070.61	Higher in Toll10b	4.06821e-05	52.7366	76.0301	166.048	Higher in Toll10b	Not differential	Higher in Toll10b						Yes	Yes		Yes								Yes			Yes		Yes	Yes					Yes	Yes	Yes
Peak_2661	sog-ME1	chrX	15518902	15519102	Inside_Gene	sog	FBgn0003463	1470	43.4572	249.85	Higher in Toll10b	5.34863e-09	0.56906	114.125	27.3995	Higher in Toll10b	Higher in rm9/rm10	Higher in rm9/rm10					Yes		Yes								Yes					Yes	Yes	Yes	Yes
Peak_2670	hth-ME2	chr3R	6428304	6428504	Inside_Gene	hth	FBgn0001235	11493	322.652	800.864	Higher in Toll10b	1.94096e-06	44.5564	69.0185	80.6967	Higher in Toll10b	Not differential	Not differential	VT39547	Yes	No			Yes													Yes
Peak_2674	Doc1-DEE1	chr3L	9024050	9024250	Intergenic	Doc1	FBgn0028789	10224	231.302	81.29	Higher in gd7	1.22008e-05	62.7949	1.20584	1.01816	Higher in gd7	Higher in gd7	Not differential	VT27870	No	No																	Yes								Yes	Yes	Yes
Peak_2685	CadN-ME11	chr2L	17755686	17755886	Inside_Gene	CadN	FBgn0015609	3339	92.4255	752.471	Higher in Toll10b	2.29137e-16	0.411581	1.60825	40.4893	Higher in Toll10b	Higher in rm9/rm10	Higher in Toll10b	VT9084	Yes	No										Yes						Yes
Peak_2730	kni-ME5	chr3L	20693021	20693221	Intergenic	kni	FBgn0001320	4542	75.2842	194.295	Higher in Toll10b	0.00176857	17.0047	45.8154	97.9838	Higher in Toll10b	Higher in rm9/rm10	Higher in Toll10b	VT33936	Yes	No																	Yes		Yes	Yes
Peak_2734	CG5804-DEE2	chr3L	8818327	8818527	Intergenic	CG5804	FBgn0035926	36681	398.707	153.619	Higher in gd7	8.29292e-05	1.17096	0.900314	6.66128	Not differential	Not differential	Not differential								Yes	Yes									Yes							Yes			Yes	Yes	Yes
Peak_2744	mirr-DEE4	chr3L	12644696	12644896	Inside_Gene	mirr	FBgn0014343	41842	265.109	124.789	Higher in gd7	0.00194932	10.2888	4.22186	12.1835	Not differential	Higher in gd7	Higher in Toll10b	VT29779	No	No														Yes		Yes
Peak_2769	ec-DEE3	chrX	3737011	3737211	Inside_Gene	ec	FBgn0000542	2719	1019.55	423.786	Higher in gd7	4.54324e-05	12.835	17.1918	23.8203	Not differential	Not differential	Not differential
Peak_2814	Nnf1b-DEE2	chr2L	713335	713535	Inside_Gene	Nnf1b	FBgn0051658	97041	326.55	113.57	Higher in gd7	3.02801e-06	25.121	13.7211	13.5608	Not differential	Not differential	Not differential					Yes
Peak_2816	comm2-DEE2	chr3L	15663860	15664060	Intergenic	comm2	FBgn0041160	28889	223.976	100.387	Higher in gd7	0.00176857	18.4077	12.6252	26.939	Not differential	Not differential	Higher in Toll10b					Yes			Yes							Yes	Yes	Yes								Yes
Peak_2826	pxb-ME2	chr3R	11475506	11475706	Intergenic	pxb	FBgn0053207	16198	231.912	498.206	Higher in Toll10b	0.0024061	10.7319	13.9363	47.1203	Higher in Toll10b	Not differential	Higher in Toll10b					Yes										Yes	Yes
Peak_2827	Mes2-ME1	chr3L	22936651	22936851	Intergenic	Mes2	FBgn0037207	1905	230.036	1139.08	Higher in Toll10b	2.44747e-15	15.9025	14.2461	138.857	Higher in Toll10b	Not differential	Higher in Toll10b						Yes													Yes				Yes
Peak_2840	N-ME2	chrX	3056212	3056412	Inside_Gene	N	FBgn0004647	10760	246.902	456.21	Higher in Toll10b	0.00688509	26.0519	21.8905	32.4117	Not differential	Not differential	Higher in Toll10b
Peak_2878	l(3)neo38-ME1	chr3R	7601716	7601916	Inside_Gene	l(3)neo38	FBgn0265276	1521	807.183	1462.18	Higher in Toll10b	0.00503356	52.7366	76.0301	166.048	Higher in Toll10b	Not differential	Higher in Toll10b						Yes																				Yes
Peak_2880	fend-ME1	chrX	9022859	9023059	Inside_Gene	fend	FBgn0030090	6013	167.07	360.903	Higher in Toll10b	0.00607468	40.6784	38.3923	25.7275	Higher in gd7	Not differential	Not differential																				Yes			Yes
Peak_2889	Ten-m-ME1	chr3L	22424629	22424829	Intergenic	Ten-m	FBgn0004449	23665	128.811	499.33	Higher in Toll10b	2.34893e-09	18.4527	17.7073	38.3727	Higher in Toll10b	Not differential	Higher in Toll10b						Yes													Yes
Peak_2903	CG1677-ME4	chrX	7188512	7188712	Inside_Gene	CG1677	FBgn0029941	3180	72.0013	264.922	Higher in Toll10b	3.34054e-06	213.545	257.685	354.74	Higher in Toll10b	Not differential	Not differential	VT58194	Yes	No																	Yes
Peak_2923	croc-ME2	chr3L	21473603	21473803	Intergenic	croc	FBgn0014143	4023	113.777	262.45	Higher in Toll10b	0.00185046	0.227621	7.24022	32.6318	Higher in Toll10b	Higher in rm9/rm10	Higher in Toll10b					Yes		Yes													Yes			Yes
Peak_2924	Adh-ME4	chr2L	14585186	14585386	Intergenic	Adh	FBgn0000055	30165	110.432	285.552	Higher in Toll10b	0.000693031	10.4458	16.2305	64.6699	Not differential	Not differential	Not differential							Yes													Yes		Yes	Yes
Peak_2970	comm2-DEE3	chr3L	15694699	15694899	Intergenic	comm2	FBgn0041160	1748	311.685	157.801	Higher in gd7	0.00575536	18.4077	12.6252	26.939	Not differential	Not differential	Higher in Toll10b																											Yes
Peak_3036	blw-ME1	chr2R	18689871	18690071	Intergenic	blw	FBgn0011211	3266	437.24	1344.88	Higher in Toll10b	2.88815e-10	193.058	250.305	248.328	Not differential	Not differential	Not differential	VT21015	Yes	No	VT21015_Kvon	Yes		Yes								Yes					Yes		Yes	Yes
Peak_3063	CG42321-ME3	chr2R	9225107	9225307	Inside_Gene	CG42321	FBgn0259221	86933	153.52	752.606	Higher in Toll10b	7.88559e-12	7.80613	6.1309	3.40988	Higher in gd7	Not differential	Higher in rm9/rm10											Yes			Yes									Yes
Peak_307	chn-DEE1	chr2R	11020015	11020215	Inside_Gene	chn	FBgn0015371	3683	1660.28	877.924	Higher in gd7	0.00389751	29.5101	31.5122	35.7838	Not differential	Not differential	Not differential								Yes								Yes	Yes	Yes	Yes				Yes		Yes
Peak_3072	CR44886-ME3	chrX	3239785	3239985	Inside_Gene	CR44886	FBgn0266180	2447	207.307	579.156	Higher in Toll10b	6.3014e-06	2.34716	3.43826	17.6627	Not differential	Not differential	Not differential												Yes														Yes
Peak_3074	FER-ME2	chr3R	5205015	5205215	Inside_Gene	FER	FBgn0000723	4481	157.509	293.692	Higher in Toll10b	0.00696486	9.61933	6.43837	6.64125	Not differential	Not differential	Not differential																												Yes
Peak_3078	CG1677-ME9	chrX	7200700	7200900	Inside_Gene	CG1677	FBgn0029941	15368	95.1825	243.85	Higher in Toll10b	0.0010605	213.545	257.685	354.74	Higher in Toll10b	Not differential	Not differential						Yes
Peak_3103	zfh1-ME6	chr3R	26598546	26598746	Inside_Gene	zfh1	FBgn0004606	6897	86.3185	211.224	Higher in Toll10b	0.00143877	4.61651	4.94959	65.8308	Higher in Toll10b	Not differential	Higher in Toll10b	VT50115	No	No
Peak_3132	vnd-ME1	chrX	478292	478492	Inside_Gene	vnd	FBgn0261930	2137	65.6111	203.641	Higher in Toll10b	0.000996551	0.106279	27.7392	14.3915	Higher in Toll10b	Not differential	Not differential	VT54905	Yes	No			Yes																	Yes
Peak_3135	fend-ME2	chrX	9023599	9023799	Inside_Gene	fend	FBgn0030090	5273	197.377	426.585	Higher in Toll10b	0.00197362	40.6784	38.3923	25.7275	Higher in gd7	Not differential	Not differential					Yes	Yes			Yes						Yes					Yes			Yes						Yes	Yes
Peak_3141	unc-5-DEE1	chr2R	11243781	11243981	Inside_Gene	unc-5	FBgn0034013	6142	369.58	191.122	Higher in gd7	0.0040055	4.35105	5.23903	16.824	Higher in Toll10b	Not differential	Higher in Toll10b	VT17124	No	No										Yes	Yes										Yes		Yes
Peak_3142	Atf-2-DEE1	chr2R	20742895	20743095	Intergenic	Atf-2	FBgn0265193	14535	195.556	96.0112	Higher in gd7	0.00973043	8.09701	8.83621	12.8945	Not differential	Not differential	Not differential	VT22094	No	No
Peak_3159	Wnt2-DEE1	chr2R	5378377	5378577	Intergenic	Wnt2	FBgn0004360	3093	257.544	85.5723	Higher in gd7	1.07928e-05	9.50043	0.155719	0.0941606	Higher in gd7	Higher in gd7	Not differential	VT14105	No	No		Yes					Yes					Yes
Peak_3161	pyd-ME2	chr3R	4676448	4676648	Inside_Gene	pyd	FBgn0262614	4436	229.925	456.217	Higher in Toll10b	0.00294928	131.402	125.297	189.766	Higher in Toll10b	Not differential	Not differential
Peak_3208	Tl-DEE1	chr3R	22627638	22627838	Inside_Gene	Tl	FBgn0262473	2874	247.852	122.484	Higher in gd7	0.00698426	169.601	8.23445	124.795	Not differential	Higher in gd7	Higher in Toll10b					Yes										Yes			Yes		Yes			Yes
Peak_3254	opa-ME1	chr3R	666563	666763	Intergenic	opa	FBgn0003002	11771	148.825	310.95	Higher in Toll10b	0.00190395	13.0991	40.5029	149.151	Higher in Toll10b	Higher in rm9/rm10	Higher in Toll10b	VT36543	No	No
Peak_3288	l(3)j2D3-ME1	chr3L	12092549	12092749	Intergenic	l(3)j2D3	FBgn0011335	16451	76.6292	245.533	Higher in Toll10b	5.00978e-07	45.8547	38.5449	66.2749	Not differential	Not differential	Higher in Toll10b									Yes
Peak_3291	Bsg25A-DEE4	chr2L	4597573	4597773	Inside_Gene	Bsg25A	FBgn0000227	86687	276.682	111.86	Higher in gd7	0.000148002	225.324	386.499	238.123	Not differential	Higher in rm9/rm10	Higher in rm9/rm10						Yes	Yes													Yes			Yes				Yes
Peak_3300	Npc2g-ME3	chr3R	26580994	26581194	Intergenic	Npc2g	FBgn0039800	10008	85.9267	421.234	Higher in Toll10b	3.27212e-10	0	0.0209407	6.86621	Higher in Toll10b	Not differential	Not differential	VT50105	Yes	No							Yes
Peak_3314	rau-DEE2	chr2L	5903056	5903256	Inside_Gene	rau	FBgn0031745	23557	241.413	115.735	Higher in gd7	0.00354519	11.2325	3.12302	2.12142	Higher in gd7	Higher in gd7	Not differential																												Yes			Yes
Peak_3322	NetA-ME3	chrX	14543801	14544001	Inside_Gene	NetA	FBgn0015773	3865	76.4343	421.433	Higher in Toll10b	1.23216e-13	0.354915	7.61155	104.961	Higher in Toll10b	Higher in rm9/rm10	Higher in Toll10b						Yes								Yes					Yes
Peak_3356	CG44005-DEE2	chr3L	18008277	18008477	Inside_Gene	CG44005	FBgn0264747	56745	208.252	96.2863	Higher in gd7	0.00858757	69.2582	50.6788	23.0968	Higher in gd7	Not differential	Higher in rm9/rm10					Yes										Yes
Peak_3358	CG30089-ME5	chr2R	11647597	11647797	Inside_Gene	CG30089	FBgn0050089	15769	90.0744	323.451	Higher in Toll10b	8.779e-06	3.17667	11.7511	23.9642	Higher in Toll10b	Higher in rm9/rm10	Higher in Toll10b
Peak_3359	CycE-ME1	chr2L	15733296	15733496	Inside_Gene	CycE	FBgn0010382	1511	649.047	1252.78	Higher in Toll10b	0.00632861	96.4873	117.186	192.918	Higher in Toll10b	Not differential	Higher in Toll10b
Peak_3419	nuf-DEE1	chr3L	14194202	14194402	Inside_Gene	nuf	FBgn0013718	4129	302.636	127.693	Higher in gd7	0.000759504	61.9824	47.1191	37.6592	Higher in gd7	Not differential	Not differential																		Yes	Yes
Peak_3426	CycB-ME1	chr2R	18690218	18690418	Intergenic	CycB	FBgn0000405	3389	429.028	1167.63	Higher in Toll10b	9.55398e-09	796.939	803.594	642.309	Not differential	Not differential	Not differential	VT21015	Yes	No	VT21015_Kvon									Yes						Yes
Peak_3444	stg-ME1	chr3R	25085548	25085748	Intergenic	stg	FBgn0003525	4025	115.197	238.591	Higher in Toll10b	0.0048733	98.332	58.8766	88.3349	Not differential	Higher in gd7	Higher in Toll10b									Yes													Yes						Yes	Yes	Yes
Peak_3462	SmD1-ME3	chr3L	12718536	12718736	Intergenic	SmD1	FBgn0261933	8974	101.946	270.105	Higher in Toll10b	4.98827e-05	84.9256	104.259	130.946	Higher in Toll10b	Not differential	Not differential						Yes
Peak_3466	ec-DEE1	chrX	3735817	3736017	Inside_Gene	ec	FBgn0000542	3913	895.769	312.4	Higher in gd7	9.66288e-08	12.835	17.1918	23.8203	Not differential	Not differential	Not differential									Yes	Yes										Yes			Yes			Yes	Yes	Yes	Yes	Yes
Peak_347	pnr-DEE7	chr3R	11863856	11864056	Inside_Gene	pnr	FBgn0003117	3547	144.371	62.8606	Higher in gd7	0.00481133	36.9905	0.420074	0.567573	Higher in gd7	Higher in gd7	Not differential	VT42375	No	No
Peak_3483	CR44886-ME5	chrX	3245663	3245863	Intergenic	CR44886	FBgn0266180	3229	135.315	342.556	Higher in Toll10b	9.31717e-06	2.34716	3.43826	17.6627	Not differential	Not differential	Not differential																		Yes
Peak_3511	CG32982-ME1	chr2L	9138130	9138330	Inside_Gene	CG32982	FBgn0052982	12392	153.982	401.09	Higher in Toll10b	3.26033e-06	7.83749	7.8392	91.8494	Higher in Toll10b	Not differential	Higher in Toll10b							Yes												Yes	Yes
Peak_3513	Doc3-DEE1	chr3L	8995752	8995952	Intergenic	Doc3	FBgn0035954	2343	197.864	74.4456	Higher in gd7	0.000471175	37.0118	1.01159	2.28952	Higher in gd7	Higher in gd7	Not differential							Yes											Yes		Yes			Yes				Yes				Yes
Peak_3525	MED14-ME2	chr3L	618934	619134	Intergenic	MED14	FBgn0035145	25687	191.833	436.864	Higher in Toll10b	0.000903781	17.118	20.0433	20.7737	Not differential	Not differential	Not differential											Yes		Yes
Peak_3548	baz-DEE5	chrX	17072447	17072647	Inside_Gene	baz	FBgn0000163	18407	240.461	76.2061	Higher in gd7	1.6234e-05	31.389	23.4341	23.3618	Not differential	Not differential	Not differential																								Yes
Peak_3550	Dtg-DEE4	chr3R	8471148	8471348	Intergenic	Dtg	FBgn0038071	2431	575.873	286.696	Higher in gd7	0.0042914	246.604	61.43	115.369	Higher in gd7	Higher in gd7	Higher in Toll10b	VT40610, VT40611	No	Yes
Peak_3556	CG9380-ME1	chr2R	21084526	21084726	Inside_Gene	CG9380	FBgn0035094	6878	159.524	414.668	Higher in Toll10b	1.06317e-05	2.02443	4.62041	17.982	Not differential	Not differential	Not differential							Yes													Yes			Yes
Peak_3584	CG34371-ME4	chr2R	19076840	19077040	Inside_Gene	CG34371	FBgn0085400	14455	109.843	327.901	Higher in Toll10b	2.31116e-05	6.88396	0.751132	21.8017	Higher in Toll10b	Higher in gd7	Higher in Toll10b							Yes														Yes	Yes
Peak_3590	cmet-DEE1	chr2L	11224566	11224766	Inside_Gene	cmet	FBgn0040232	44235	430.685	137.932	Higher in gd7	1.43032e-07	16.2438	13.9949	28.3627	Higher in Toll10b	Not differential	Higher in Toll10b					Yes							Yes	Yes				Yes
Peak_3647	CG42238-ME2	chr2L	21034601	21034801	Inside_Gene	CG42238	FBgn0250867	17181	197.189	516.663	Higher in Toll10b	0.000149507	19.3622	13.3764	20.2788	Not differential	Not differential	Not differential									Yes																			Yes	Yes	Yes
Peak_3655	CadN-ME2	chr2L	17736051	17736251	Inside_Gene	CadN	FBgn0015609	16094	129.938	270.347	Higher in Toll10b	0.00531866	0.411581	1.60825	40.4893	Higher in Toll10b	Higher in rm9/rm10	Higher in Toll10b						Yes			Yes											Yes			Yes					Yes	Yes	Yes
Peak_3660	CG9380-ME5	chr2R	21106762	21106962	Inside_Gene	CG9380	FBgn0035094	7171	206.547	413.333	Higher in Toll10b	0.0013982	2.02443	4.62041	17.982	Not differential	Not differential	Not differential						Yes			Yes			Yes								Yes
Peak_3661	trn-ME2	chr3L	13077734	13077934	Intergenic	trn	FBgn0010452	29436	120.103	390.001	Higher in Toll10b	1.57856e-06	27.4344	54.0524	104.122	Higher in Toll10b	Higher in rm9/rm10	Higher in Toll10b																			Yes
Peak_3675	tinc-DEE1	chr3R	13651395	13651595	Inside_Gene	tinc	FBgn0261649	14131	434.53	210.2	Higher in gd7	0.00130685	7.39385	11.9195	5.08992	Not differential	Not differential	Higher in rm9/rm10					Yes			Yes			Yes				Yes									Yes	Yes
Peak_372	CG2493-ME4	chr2L	20481235	20481435	Inside_Gene	CG2493	FBgn0032864	17790	85.7389	453.419	Higher in Toll10b	2.71987e-14	85.4054	62.288	156.931	Higher in Toll10b	Not differential	Higher in Toll10b				mir-1_Biemar		Yes
Peak_3729	tok-DEE1	chr3R	20552162	20552362	Inside_Gene	tok	FBgn0004885	2613	360.121	130.092	Higher in gd7	0.000111641	9.77519	2.28519	4.26331	Higher in gd7	Higher in gd7	Higher in Toll10b					Yes							Yes			Yes	Yes							Yes			Yes
Peak_3748	FER-ME1	chr3R	5204573	5204773	Inside_Gene	FER	FBgn0000723	4039	178.123	465.524	Higher in Toll10b	6.30576e-05	9.61933	6.43837	6.64125	Not differential	Not differential	Not differential
Peak_3764	CG11737-DEE1	chr3R	4293556	4293756	Inside_Gene	CG11737	FBgn0037592	49833	570.786	178.957	Higher in gd7	4.79461e-09	17.2881	20.4073	5.40212	Higher in gd7	Not differential	Higher in rm9/rm10					Yes										Yes
Peak_3803	baz-DEE6	chrX	17072821	17073021	Inside_Gene	baz	FBgn0000163	18781	267.019	81.9552	Higher in gd7	1.28401e-05	31.389	23.4341	23.3618	Not differential	Not differential	Not differential
Peak_3815	Fas3-DEE1	chr2L	18305388	18305588	Intergenic	Fas3	FBgn0000636	14513	217.739	97.0844	Higher in gd7	0.00479737	5.06334	10.6924	2.04249	Higher in gd7	Not differential	Higher in rm9/rm10					Yes																				Yes
Peak_3841	cact-ME3	chr2L	16320081	16320281	Inside_Gene	cact	FBgn0000250	5138	162.041	882.812	Higher in Toll10b	3.24843e-15	285.357	374.379	573.881	Higher in Toll10b	Not differential	Not differential				cact_Sandmann																		Yes
Peak_3846	CG1677-ME10	chrX	7213481	7213681	Inside_Gene	CG1677	FBgn0029941	4121	63.8469	190.351	Higher in Toll10b	0.00753937	213.545	257.685	354.74	Higher in Toll10b	Not differential	Not differential
Peak_3848	Nplp2-ME1	chr3L	13340583	13340783	Intergenic	Nplp2	FBgn0040813	8692	225.77	657.965	Higher in Toll10b	1.42342e-07	63.1198	73.5803	231.857	Higher in Toll10b	Not differential	Higher in Toll10b					Yes										Yes	Yes
Peak_390	Atx2-ME1	chr3R	11246365	11246565	Intergenic	Atx2	FBgn0041188	9750	140.103	288.793	Higher in Toll10b	0.00991902	17.9911	13.5477	22.2432	Not differential	Not differential	Higher in Toll10b
Peak_3911	Atpalpha-DEE1	chr3R	16777231	16777431	Inside_Gene	Atpalpha	FBgn0002921	2728	608.451	213.782	Higher in gd7	9.15291e-08	50.1017	59.2328	23.7778	Higher in gd7	Not differential	Higher in rm9/rm10	VT44976	No	No
Peak_3913	pxb-ME3	chr3R	11497363	11497563	Inside_Gene	pxb	FBgn0053207	5457	170.082	344.599	Higher in Toll10b	0.00307441	10.7319	13.9363	47.1203	Higher in Toll10b	Not differential	Higher in Toll10b						Yes
Peak_3951	CG1105-DEE1	chr3R	2861643	2861843	Intergenic	CG1105	FBgn0037465	31014	263.143	119.531	Higher in gd7	0.00132649	20.8402	16.5471	10.0688	Higher in gd7	Not differential	Not differential
Peak_3965	C15-DEE2	chr3R	17319678	17319878	Intergenic	C15	FBgn0004863	5829	434.508	192.551	Higher in gd7	0.000212121	11.5904	0.0161382	0	Higher in gd7	Not differential	Not differential					Yes
Peak_397	CycB-ME2	chr2R	18690582	18690782	Intergenic	CycB	FBgn0000405	3025	402.955	973.871	Higher in Toll10b	7.83516e-08	796.939	803.594	642.309	Not differential	Not differential	Not differential	VT21015	Yes	No	VT21015_Kvon		Yes													Yes								Yes
Peak_3987	Adh-ME1	chr2L	14554151	14554351	Intergenic	Adh	FBgn0000055	61200	107.264	342.618	Higher in Toll10b	1.20689e-05	10.4458	16.2305	64.6699	Not differential	Not differential	Not differential																			Yes
Peak_3995	trbl-ME2	chr3L	20399712	20399912	Intergenic	trbl	FBgn0028978	5002	579.537	1012.83	Higher in Toll10b	0.00313201	67.2299	124.576	207.566	Higher in Toll10b	Higher in rm9/rm10	Higher in Toll10b	VT33786	No	No					Yes								Yes	Yes	Yes	Yes					Yes
Peak_4009	Adh-ME2	chr2L	14554410	14554610	Intergenic	Adh	FBgn0000055	60941	128.16	305.65	Higher in Toll10b	0.000285118	10.4458	16.2305	64.6699	Not differential	Not differential	Not differential
Peak_4030	kibra-ME1	chr3R	10541999	10542199	Inside_Gene	kibra	FBgn0262127	7783	367.768	842.844	Higher in Toll10b	3.44333e-06	11.9425	10.5357	29.7812	Higher in Toll10b	Not differential	Higher in Toll10b	VT41707	No	No						Yes												Yes							Yes			Yes
Peak_4032	hth-ME3	chr3R	6429001	6429201	Inside_Gene	hth	FBgn0001235	10796	314.732	728.089	Higher in Toll10b	7.86305e-06	44.5564	69.0185	80.6967	Higher in Toll10b	Not differential	Not differential	VT39547	Yes	No																		Yes		Yes
Peak_4050	Mes2-ME3	chr3L	22942709	22942909	Inside_Gene	Mes2	FBgn0037207	3613	206.204	504.73	Higher in Toll10b	1.4442e-06	15.9025	14.2461	138.857	Higher in Toll10b	Not differential	Higher in Toll10b																												Yes
Peak_4094	CG9005-ME2	chr2R	7523612	7523812	Inside_Gene	CG9005	FBgn0033638	3591	365.134	1199.48	Higher in Toll10b	1.46366e-12	52.8389	38.5033	73.2371	Not differential	Not differential	Higher in Toll10b						Yes													Yes	Yes	Yes		Yes		Yes
Peak_4112	CadN-ME10	chr2L	17754212	17754412	Inside_Gene	CadN	FBgn0015609	1865	98.5213	351.337	Higher in Toll10b	5.49293e-08	0.411581	1.60825	40.4893	Higher in Toll10b	Higher in rm9/rm10	Higher in Toll10b	VT9084	Yes	No
Peak_4141	chrb-DEE1	chr3L	11399992	11400192	Intergenic	chrb	FBgn0036165	80457	359.604	119.947	Higher in gd7	4.06372e-07	36.6112	27.4001	31.6353	Not differential	Not differential	Not differential
Peak_419	Tom-DEE4	chr3L	14959358	14959558	Intergenic	Tom	FBgn0026320	2885	1142.09	440.655	Higher in gd7	1.71336e-05	289.958	242.489	238.478	Not differential	Not differential	Not differential					Yes
Peak_4209	kibra-ME3	chr3R	10543177	10543377	Inside_Gene	kibra	FBgn0262127	6605	370.475	951.27	Higher in Toll10b	1.74581e-08	11.9425	10.5357	29.7812	Higher in Toll10b	Not differential	Higher in Toll10b	VT41708	Yes	No			Yes	Yes		Yes																			Yes	Yes	Yes
Peak_4219	CG7358-DEE1	chrX	18804591	18804791	Inside_Gene	CG7358	FBgn0030974	16921	409.001	189.095	Higher in gd7	0.000419888	50.0475	74.9066	277.867	Higher in Toll10b	Not differential	Higher in Toll10b					Yes				Yes						Yes	Yes			Yes			Yes							Yes	Yes
Peak_4220	cv-c-ME5	chr3R	10303648	10303848	Inside_Gene	cv-c	FBgn0086901	3586	168.415	351.941	Higher in Toll10b	0.00289799	2.04263	1.14491	5.0358	Higher in Toll10b	Not differential	Higher in Toll10b												Yes									Yes
Peak_4223	CycE-ME8	chr2L	15740990	15741190	Inside_Gene	CycE	FBgn0010382	5419	313.564	887.886	Higher in Toll10b	1.90645e-06	96.4873	117.186	192.918	Higher in Toll10b	Not differential	Higher in Toll10b																		Yes	Yes	Yes
Peak_4232	Fas1-DEE3	chr3R	12458527	12458727	Inside_Gene	Fas1	FBgn0262742	7199	249.788	103.761	Higher in gd7	0.000344964	122.583	129.405	131.567	Not differential	Not differential	Not differential
Peak_4253	ttk-DEE2	chr3R	27549399	27549599	Inside_Gene	ttk	FBgn0003870	1118	295.094	150.942	Higher in gd7	0.00659625	13.4385	10.7826	15.6271	Not differential	Not differential	Not differential	VT50608	No	No																Yes
Peak_4285	Atox1-DEE1	chr3L	21636200	21636400	Intergenic	Atox1	FBgn0052446	2104	256.913	134.09	Higher in gd7	0.00994125	77.2852	70.1623	45.6367	Higher in gd7	Not differential	Not differential									Yes																				Yes	Yes
Peak_4304	trn-ME1	chr3L	13077538	13077738	Intergenic	trn	FBgn0010452	29632	127.898	426.703	Higher in Toll10b	1.808e-06	27.4344	54.0524	104.122	Higher in Toll10b	Higher in rm9/rm10	Higher in Toll10b							Yes													Yes			Yes
Peak_4305	CG12512-DEE1	chr2L	5362475	5362675	Inside_Gene	CG12512	FBgn0031703	20240	206.396	92.0865	Higher in gd7	0.00435493	5.02522	5.57696	1.86333	Higher in gd7	Not differential	Higher in rm9/rm10																		Yes
Peak_4349	CG31522-DEE1	chr3R	284091	284291	Inside_Gene	CG31522	FBgn0051522	4313	359.723	130.717	Higher in gd7	5.0342e-05	9.32737	7.7131	12.5745	Not differential	Not differential	Not differential	VT36350	No	No	VT36350_Kvon	Yes			Yes							Yes									Yes
Peak_437	Rif1-DEE1	chr2R	11753680	11753880	Inside_Gene	Rif1	FBgn0050085	2771	645.231	244.96	Higher in gd7	0.000527247	122.702	131.534	116.652	Not differential	Not differential	Not differential					Yes			Yes	Yes		Yes				Yes		Yes							Yes	Yes			Yes	Yes	Yes
Peak_4373	CR43302-DEE4	chr3R	4031841	4032041	Intergenic	CR43302	FBgn0262994	8407	345.166	148.877	Higher in gd7	0.000110315	6.02402	0	0	Higher in gd7	Higher in gd7	Not differential									Yes																			Yes	Yes	Yes
Peak_4397	Cdep-ME2	chr3R	740066	740266	Inside_Gene	Cdep	FBgn0265082	3791	252.704	500.329	Higher in Toll10b	0.000336324	6.42503	7.61422	9.57029	Not differential	Not differential	Not differential						Yes
Peak_4400	noc-ME2	chr2L	14444895	14445095	Intergenic	noc	FBgn0005771	45763	110.103	337.346	Higher in Toll10b	9.31717e-06	13.6971	20.0642	85.3951	Higher in Toll10b	Not differential	Higher in Toll10b										Yes			Yes							Yes
Peak_4411	bmm-DEE1	chr3L	14776995	14777195	Inside_Gene	bmm	FBgn0036449	2316	1182.26	516.035	Higher in gd7	6.04712e-05	65.4862	83.9602	91.5813	Not differential	Not differential	Not differential					Yes									Yes	Yes					Yes						Yes	Yes
Peak_4412	osp-ME1	chr2L	14684849	14685049	Inside_Gene	osp	FBgn0003016	4290	107.322	229.574	Higher in Toll10b	0.00961895	13.5474	8.11962	7.19808	Higher in gd7	Not differential	Not differential																															Yes
Peak_4417	ec-DEE2	chrX	3736115	3736315	Inside_Gene	ec	FBgn0000542	3615	907.274	288.506	Higher in gd7	3.13086e-08	12.835	17.1918	23.8203	Not differential	Not differential	Not differential
Peak_4436	CG43164-DEE1	chr2R	13392194	13392394	Inside_Gene	CG43164	FBgn0262720	2011	201.979	98.2624	Higher in gd7	0.00684819	5.65353	6.9659	0.915477	Higher in gd7	Not differential	Higher in rm9/rm10
Peak_4451	CG11357-ME1	chr3L	4546456	4546656	Inside_Gene	CG11357	FBgn0035558	4032	115.646	621.881	Higher in Toll10b	1.505e-13	73.9413	75.0973	87.6083	Not differential	Not differential	Not differential														Yes						Yes			Yes
Peak_4457	sli-DEE2	chr2R	11787366	11787566	Inside_Gene	sli	FBgn0264089	8943	1237.38	633.195	Higher in gd7	0.00252572	36.6642	51.8639	41.1571	Not differential	Not differential	Not differential	VT17410	No	Yes		Yes		Yes					Yes			Yes		Yes	Yes		Yes			Yes								Yes
Peak_4468	CG9171-ME2	chr2L	5789309	5789509	Inside_Gene	CG9171	FBgn0031738	10663	227.361	581.501	Higher in Toll10b	1.58008e-07	8.01484	7.01432	14.2434	Higher in Toll10b	Not differential	Higher in Toll10b
Peak_4484	Doc2-DEE2	chr3L	9006892	9007092	Inside_Gene	Doc2	FBgn0035956	5253	260.409	69.3114	Higher in gd7	4.26058e-07	35.0045	0.277943	0.253495	Higher in gd7	Higher in gd7	Not differential
Peak_4494	CR44886-ME1	chrX	3238559	3238759	Inside_Gene	CR44886	FBgn0266180	3673	196.925	433.374	Higher in Toll10b	0.000593858	2.34716	3.43826	17.6627	Not differential	Not differential	Not differential									Yes											Yes								Yes	Yes	Yes
Peak_450	CG1103-ME1	chr3R	166958	167158	Intergenic	CG1103	FBgn0037235	3283	102.43	227.905	Higher in Toll10b	0.0018703	70.5158	73.5453	55.3122	Not differential	Not differential	Not differential										Yes
Peak_4525	Mef2-ME4	chr2R	5821315	5821515	Inside_Gene	Mef2	FBgn0011656	4194	81.9596	621.117	Higher in Toll10b	7.8336e-20	7.36306	3.63571	52.378	Higher in Toll10b	Higher in gd7	Higher in Toll10b	VT14336, VT14337	Yes	No
Peak_4542	CycG-DEE1	chr3R	27433124	27433324	Inside_Gene	CycG	FBgn0039858	2212	891.937	452.216	Higher in gd7	0.00587619	275.665	302.324	227.191	Not differential	Not differential	Not differential	VT50548	No	Yes
Peak_4585	if-ME2	chrX	16668368	16668568	Inside_Gene	if	FBgn0001250	6538	116.683	518.248	Higher in Toll10b	3.09794e-09	0.271314	0.4998	27.4227	Higher in Toll10b	Not differential	Higher in Toll10b						Yes
Peak_4589	C15-DEE4	chr3R	17332231	17332431	Inside_Gene	C15	FBgn0004863	6522	225.431	68.0006	Higher in gd7	8.58102e-06	11.5904	0.0161382	0	Higher in gd7	Not differential	Not differential				C15_650_Lin				Yes		Yes						Yes								Yes			Yes
Peak_4595	noc-ME4	chr2L	14459743	14459943	Intergenic	noc	FBgn0005771	30915	100.163	230.679	Higher in Toll10b	0.00306433	13.6971	20.0642	85.3951	Higher in Toll10b	Not differential	Higher in Toll10b													Yes	Yes
Peak_4602	Btk29A-DEE1	chr2L	8266814	8267014	Inside_Gene	Btk29A	FBgn0003502	1020	169.473	68.2673	Higher in gd7	0.00391365	164.844	137.426	97.2064	Higher in gd7	Not differential	Not differential								Yes								Yes	Yes			Yes			Yes	Yes							Yes
Peak_4613	CG9044-ME1	chr2L	5961734	5961934	Intergenic	CG9044	FBgn0031752	12283	97.2645	421.425	Higher in Toll10b	1.54084e-12	4.882	5.94648	10.6343	Higher in Toll10b	Not differential	Higher in Toll10b																		Yes	Yes
Peak_4637	zfh1-ME3	chr3R	26595470	26595670	Inside_Gene	zfh1	FBgn0004606	3821	104.039	340.994	Higher in Toll10b	7.05056e-06	4.61651	4.94959	65.8308	Higher in Toll10b	Not differential	Higher in Toll10b	VT50113	Yes	No			Yes
Peak_4653	NetB-ME1	chrX	14637564	14637764	Inside_Gene	NetB	FBgn0015774	5278	91.248	352.854	Higher in Toll10b	1.67591e-09	0.339773	1.79582	13.8935	Higher in Toll10b	Higher in rm9/rm10	Higher in Toll10b	VT61926	Yes	No																				Yes
Peak_4661	Galphai-ME1	chr3L	6974580	6974780	Intergenic	Galphai	FBgn0001104	1435	116.789	315.199	Higher in Toll10b	0.000146242	252.645	278.021	309.563	Not differential	Not differential	Not differential
Peak_4721	CycE-ME2	chr2L	15734019	15734219	Inside_Gene	CycE	FBgn0010382	2234	483.625	986.974	Higher in Toll10b	0.00466943	96.4873	117.186	192.918	Higher in Toll10b	Not differential	Higher in Toll10b
Peak_4739	Ns1-DEE1	chr3R	12887604	12887804	Inside_Gene	Ns1	FBgn0038473	10592	1600.82	276.186	Higher in gd7	3.24604e-23	64.7259	61.1792	84.1729	Not differential	Not differential	Not differential										Yes			Yes
Peak_4752	CG42321-ME5	chr2R	9230470	9230670	Inside_Gene	CG42321	FBgn0259221	81570	129.565	358.031	Higher in Toll10b	2.22478e-05	7.80613	6.1309	3.40988	Higher in gd7	Not differential	Higher in rm9/rm10											Yes
Peak_4794	CG1105-DEE2	chr3R	2869040	2869240	Intergenic	CG1105	FBgn0037465	23617	425.106	124.725	Higher in gd7	8.39294e-09	20.8402	16.5471	10.0688	Higher in gd7	Not differential	Not differential
Peak_4796	knrl-ME1	chr3L	20622644	20622844	Intergenic	knrl	FBgn0001323	8884	134.46	271.705	Higher in Toll10b	0.00296473	1.86628	10.7215	36.9798	Higher in Toll10b	Higher in rm9/rm10	Higher in Toll10b																				Yes
Peak_4797	ovo-DEE1	chrX	4938888	4939088	Inside_Gene	ovo	FBgn0003028	3217	273.41	78.4479	Higher in gd7	1.44648e-07	10.0753	7.00972	2.4336	Higher in gd7	Not differential	Higher in rm9/rm10	VT57077	No	No				Yes
Peak_480	CG10479-ME3	chr3L	5987045	5987245	Intergenic	CG10479	FBgn0035656	17937	106.177	281.157	Higher in Toll10b	3.23236e-05	19.94	11.1783	99.9593	Higher in Toll10b	Higher in gd7	Higher in Toll10b
Peak_4825	fz2-ME4	chr3L	19176737	19176937	Inside_Gene	fz2	FBgn0016797	12988	193.205	396.084	Higher in Toll10b	0.00590635	16.0234	17.7646	39.303	Higher in Toll10b	Not differential	Higher in Toll10b						Yes													Yes												Yes
Peak_4829	Mef2-ME5	chr2R	5822689	5822889	Inside_Gene	Mef2	FBgn0011656	5568	65.2193	566.486	Higher in Toll10b	1.54802e-22	7.36306	3.63571	52.378	Higher in Toll10b	Higher in gd7	Higher in Toll10b	VT14337	Yes	No				Yes		Yes											Yes								Yes	Yes	Yes
Peak_4847	sna-ME4	chr2L	15480755	15480955	Intergenic	sna	FBgn0003448	2494	97.9832	407.009	Higher in Toll10b	1.06081e-10	2.0815	14.7308	753.542	Higher in Toll10b	Higher in rm9/rm10	Higher in Toll10b	VT7922	Yes	No	sna_Ip																			Yes
Peak_4912	CadN-ME12	chr2L	17757204	17757404	Inside_Gene	CadN	FBgn0015609	4857	76.1399	292.666	Higher in Toll10b	6.21289e-09	0.411581	1.60825	40.4893	Higher in Toll10b	Higher in rm9/rm10	Higher in Toll10b																					Yes
Peak_4938	Traf4-ME4	chr2L	4373309	4373509	Inside_Gene	Traf4	FBgn0026319	1318	164.58	668.974	Higher in Toll10b	3.39651e-11	22.0443	42.274	215.956	Higher in Toll10b	Higher in rm9/rm10	Higher in Toll10b																			Yes
Peak_4959	CG6463-DEE2	chr3L	10762576	10762776	Intergenic	CG6463	FBgn0047038	75367	192.758	72.0862	Higher in gd7	0.000299717	77.3896	30.798	53.4857	Not differential	Higher in gd7	Higher in Toll10b
Peak_4960	Stat92E-DEE1	chr3R	16368471	16368671	Inside_Gene	Stat92E	FBgn0016917	8157	569.232	277.693	Higher in gd7	0.003763	149.941	144.807	75.9413	Higher in gd7	Not differential	Higher in rm9/rm10	VT44756	No	No					Yes								Yes	Yes						Yes	Yes	Yes	Yes
Peak_499	CR44676-DEE2	chr3L	19555364	19555564	Intergenic	CR44676	FBgn0265887	1073	829.205	365.725	Higher in gd7	0.000262007	6.24128	10.2614	2.78171	Not differential	Not differential	Higher in rm9/rm10					Yes
Peak_5006	jing-DEE1	chr2R	2403287	2403487	Inside_Gene	jing	FBgn0086655	13775	914.97	521.234	Higher in gd7	0.00809362	43.561	44.145	65.6868	Higher in Toll10b	Not differential	Not differential								Yes
Peak_5024	CG1677-ME8	chrX	7194785	7194985	Inside_Gene	CG1677	FBgn0029941	9453	123.476	331.666	Higher in Toll10b	0.00165082	213.545	257.685	354.74	Higher in Toll10b	Not differential	Not differential	VT58198	Yes	No							Yes
Peak_5048	Lrr47-DEE1	chr2L	10548163	10548363	Inside_Gene	Lrr47	FBgn0010398	30827	318.85	147.872	Higher in gd7	0.000734193	6.3205	6.89819	7.27924	Not differential	Not differential	Not differential
Peak_5072	CG4500-ME1	chr2L	14025728	14025928	Intergenic	CG4500	FBgn0028519	1072	127.863	1031.93	Higher in Toll10b	4.80564e-28	4.44147	9.3231	516.032	Higher in Toll10b	Not differential	Higher in Toll10b						Yes
Peak_5086	Tl-DEE2	chr3R	22628911	22629111	Inside_Gene	Tl	FBgn0262473	4147	356.045	121.867	Higher in gd7	6.77436e-06	169.601	8.23445	124.795	Not differential	Higher in gd7	Higher in Toll10b														Yes
Peak_5112	Doc3-DEE3	chr3L	9004685	9004885	Intergenic	Doc3	FBgn0035954	6388	237.611	74.6511	Higher in gd7	1.39032e-06	37.0118	1.01159	2.28952	Higher in gd7	Higher in gd7	Not differential						Yes							Yes
Peak_5147	CR43302-DEE2	chr3R	4028855	4029055	Intergenic	CR43302	FBgn0262994	5421	234.14	101.156	Higher in gd7	0.000709785	6.02402	0	0	Higher in gd7	Higher in gd7	Not differential									Yes																			Yes	Yes	Yes
Peak_5206	Mef2-ME8	chr2R	5825133	5825333	Inside_Gene	Mef2	FBgn0011656	6935	79.4949	435.886	Higher in Toll10b	1.94707e-13	7.36306	3.63571	52.378	Higher in Toll10b	Higher in gd7	Higher in Toll10b	VT14338	Yes	No								Yes
Peak_5208	CR43302-DEE1	chr3R	4024717	4024917	Intergenic	CR43302	FBgn0262994	1283	195.329	85.6595	Higher in gd7	0.00352573	6.02402	0	0	Higher in gd7	Higher in gd7	Not differential									Yes																			Yes	Yes	Yes
Peak_5215	comm2-DEE1	chr3L	15662862	15663062	Intergenic	comm2	FBgn0041160	29887	282.258	117.155	Higher in gd7	0.000122939	18.4077	12.6252	26.939	Not differential	Not differential	Higher in Toll10b															Yes				Yes
Peak_5216	mad2-ME1	chr3L	5829003	5829203	Inside_Gene	mad2	FBgn0035640	22809	126.912	464.258	Higher in Toll10b	9.96509e-07	131.813	138.502	143.557	Not differential	Not differential	Not differential							Yes													Yes	Yes	Yes	Yes
Peak_5219	tna-DEE1	chr3L	10854753	10854953	Inside_Gene	tna	FBgn0026160	3248	1191.98	604.905	Higher in gd7	0.00668062	12.495	24.7532	27.2198	Higher in Toll10b	Not differential	Not differential																							Yes
Peak_5244	sna-ME6	chr2L	15482916	15483116	Intergenic	sna	FBgn0003448	4655	64.8346	486.236	Higher in Toll10b	1.81527e-23	2.0815	14.7308	753.542	Higher in Toll10b	Higher in rm9/rm10	Higher in Toll10b	VT7922	Yes	No
Peak_5247	mRpL1-ME1	chr3R	4114785	4114985	Intergenic	mRpL1	FBgn0037566	12176	109.933	240.225	Higher in Toll10b	0.00332833	73.8787	76.5168	59.1953	Not differential	Not differential	Not differential
Peak_5270	cv-c-ME3	chr3R	10293013	10293213	Inside_Gene	cv-c	FBgn0086901	14221	146.53	389.853	Higher in Toll10b	2.19128e-05	2.04263	1.14491	5.0358	Higher in Toll10b	Not differential	Higher in Toll10b						Yes
Peak_5279	CG43427-DEE1	chr3R	488669	488869	Inside_Gene	CG43427	FBgn0263346	3367	306.571	153.139	Higher in gd7	0.00446149	26.2647	25.2207	13.3229	Higher in gd7	Not differential	Higher in rm9/rm10								Yes								Yes	Yes								Yes
Peak_5283	CG34371-ME5	chr2R	19077848	19078048	Inside_Gene	CG34371	FBgn0085400	13447	82.8732	315.741	Higher in Toll10b	1.73005e-08	6.88396	0.751132	21.8017	Higher in Toll10b	Higher in gd7	Higher in Toll10b																										Yes
Peak_5293	CG6321-DEE1	chr3L	11038290	11038490	Inside_Gene	CG6321	FBgn0036117	15833	560.002	288.38	Higher in gd7	0.00185118	42.0452	29.2868	10.8576	Higher in gd7	Not differential	Higher in rm9/rm10																				Yes	Yes
Peak_5299	Doc2-DEE1	chr3L	9005444	9005644	Intergenic	Doc2	FBgn0035956	6701	236.296	70.5753	Higher in gd7	5.40807e-07	35.0045	0.277943	0.253495	Higher in gd7	Higher in gd7	Not differential																										Yes
Peak_5303	CG34371-DEE9	chr2R	19093575	19093775	Intergenic	CG34371	FBgn0085400	2078	278.744	94.1826	Higher in gd7	1.26036e-06	6.88396	0.751132	21.8017	Higher in Toll10b	Higher in gd7	Higher in Toll10b
Peak_5305	nej-ME2	chrX	9583761	9583961	Intergenic	nej	FBgn0261617	2661	95.7043	216.339	Higher in Toll10b	0.00527545	48.4673	44.8908	63.4258	Not differential	Not differential	Not differential											Yes
Peak_5315	crp-ME1	chr2L	16284264	16284464	Inside_Gene	crp	FBgn0001994	3265	362.987	694.77	Higher in Toll10b	0.00955707	91.3185	115.159	152.146	Higher in Toll10b	Not differential	Not differential													Yes					Yes
Peak_5345	tup-DEE7	chr2L	18894841	18895041	Inside_Gene	tup	FBgn0003896	13579	500.319	144.756	Higher in gd7	5.83375e-09	35.7972	1.46436	1.13789	Higher in gd7	Higher in gd7	Not differential	VT9677	No	Yes	VT9677_Kvon	Yes
Peak_5349	CG6463-DEE3	chr3L	10763025	10763225	Intergenic	CG6463	FBgn0047038	75816	223.871	78.6324	Higher in gd7	3.9078e-05	77.3896	30.798	53.4857	Not differential	Higher in gd7	Higher in Toll10b
Peak_5350	Mipp1-DEE2	chr3L	16557431	16557631	Inside_Gene	Mipp1	FBgn0026061	7869	643.102	115.973	Higher in gd7	3.75832e-18	35.1566	22.882	33.7758	Not differential	Not differential	Not differential								Yes		Yes						Yes	Yes		Yes					Yes	Yes
Peak_5362	pigs-ME1	chrX	6498204	6498404	Inside_Gene	pigs	FBgn0029881	1845	140.831	620.821	Higher in Toll10b	1.34623e-16	4.73172	2.35385	14.6579	Higher in Toll10b	Higher in gd7	Higher in Toll10b					Yes	Yes									Yes				Yes
Peak_5389	nej-ME1	chrX	9583594	9583794	Intergenic	nej	FBgn0261617	2494	92.6925	212.136	Higher in Toll10b	0.00393512	48.4673	44.8908	63.4258	Not differential	Not differential	Not differential						Yes
Peak_5391	twi-ME7	chr2R	18941054	18941254	Intergenic	twi	FBgn0003900	7208	68.1662	496.423	Higher in Toll10b	2.06663e-14	0.188439	16.4545	708.85	Higher in Toll10b	Not differential	Higher in Toll10b									Yes				Yes					Yes			Yes							Yes	Yes	Yes
Peak_5397	Hs6st-ME2	chr3R	15823675	15823875	Inside_Gene	Hs6st	FBgn0038755	10358	101.141	237.5	Higher in Toll10b	0.00398471	27.7847	31.5363	26.9233	Not differential	Not differential	Not differential														Yes
Peak_5445	CG12512-ME2	chr2L	5400996	5401196	Intergenic	CG12512	FBgn0031703	58761	69.5782	157.014	Higher in Toll10b	0.00666889	5.02522	5.57696	1.86333	Higher in gd7	Not differential	Higher in rm9/rm10						Yes
Peak_5492	CG8300-ME1	chrX	7083636	7083836	Inside_Gene	CG8300	FBgn0029937	84717	56.135	192.976	Higher in Toll10b	3.9017e-05	10.5278	12.4295	19.4469	Not differential	Not differential	Not differential						Yes													Yes
Peak_550	Traf4-ME2	chr2L	4370186	4370386	Inside_Gene	Traf4	FBgn0026319	1603	166.947	658.622	Higher in Toll10b	1.30237e-10	22.0443	42.274	215.956	Higher in Toll10b	Higher in rm9/rm10	Higher in Toll10b																			Yes
Peak_5505	att-ORFA-DEE1	chr3R	16381544	16381744	Inside_Gene	att-ORFA	FBgn0067783	1412	645.488	172.256	Higher in gd7	3.40715e-11	5.36599	8.33168	7.69181	Not differential	Not differential	Not differential
Peak_5507	Ire1-ME1	chr3R	15684779	15684979	Inside_Gene	Ire1	FBgn0261984	2033	191.212	498.23	Higher in Toll10b	5.3765e-06	26.893	19.6457	35.2456	Not differential	Not differential	Higher in Toll10b
Peak_5522	EcR-ME1	chr2R	1992578	1992778	Inside_Gene	EcR	FBgn0000546	19447	110.838	225.134	Higher in Toll10b	0.00528278	39.4789	33.9926	31.0155	Not differential	Not differential	Not differential						Yes													Yes
Peak_5530	CG7420-ME2	chr2L	1486106	1486306	Intergenic	CG7420	FBgn0031344	16597	104.807	273.227	Higher in Toll10b	8.29292e-05	21.6005	6.72593	5.18294	Higher in gd7	Higher in gd7	Not differential											Yes								Yes
Peak_5535	Nrg-DEE1	chrX	8427877	8428077	Inside_Gene	Nrg	FBgn0264975	16102	261.577	127.116	Higher in gd7	0.00690818	21.5266	22.9097	22.5692	Not differential	Not differential	Not differential																				Yes
Peak_5560	CG9171-ME1	chr2L	5780784	5780984	Inside_Gene	CG9171	FBgn0031738	7185	137.056	495.059	Higher in Toll10b	1.05249e-10	8.01484	7.01432	14.2434	Higher in Toll10b	Not differential	Higher in Toll10b						Yes								Yes
Peak_5569	rib-DEE1	chr2R	15141778	15141978	Intergenic	rib	FBgn0003254	15604	308.082	136.63	Higher in gd7	0.000364775	26.8231	31.4484	101.339	Higher in Toll10b	Not differential	Higher in Toll10b						Yes													Yes
Peak_559	fz2-ME3	chr3L	19164836	19165036	Inside_Gene	fz2	FBgn0016797	1087	213.581	424.365	Higher in Toll10b	0.00733295	16.0234	17.7646	39.303	Higher in Toll10b	Not differential	Higher in Toll10b
Peak_5591	aop-DEE2	chr2L	2166758	2166958	Inside_Gene	aop	FBgn0000097	5230	301.553	141.268	Higher in gd7	0.00452472	46.6181	36.4086	33.3825	Not differential	Not differential	Not differential	VT1085	No	No
Peak_562	zen-DEE4	chr3R	2581287	2581487	Intergenic	zen	FBgn0004053	1370	816.887	160.756	Higher in gd7	1.47462e-15	125.652	10.7844	19.8841	Higher in gd7	Higher in gd7	Higher in Toll10b	VT37509	No	Yes	zen_dist_Doyle	Yes	Yes							Yes		Yes					Yes
Peak_5638	hbs-DEE1	chr2R	10915024	10915224	Inside_Gene	hbs	FBgn0029082	16122	200.004	89.9354	Higher in gd7	0.00903178	7.73389	1.10122	1.17481	Higher in gd7	Higher in gd7	Not differential	VT16963, VT16964	No	No					Yes										Yes						Yes	Yes
Peak_5688	l(1)G0320-DEE1	chrX	9360582	9360782	Inside_Gene	l(1)G0320	FBgn0028327	86911	169.466	49.6395	Higher in gd7	5.61134e-05	73.4549	75.8981	46.7601	Higher in gd7	Not differential	Higher in rm9/rm10
Peak_5708	Dscam1-ME1	chr2R	3261360	3261560	Inside_Gene	Dscam1	FBgn0033159	7813	132.591	263.879	Higher in Toll10b	0.00706584	9.3478	19.0734	28.307	Higher in Toll10b	Higher in rm9/rm10	Not differential						Yes	Yes														Yes	Yes	Yes
Peak_571	twi-ME3	chr2R	18937124	18937324	Intergenic	twi	FBgn0003900	3278	79.0056	586.263	Higher in Toll10b	2.73815e-20	0.188439	16.4545	708.85	Higher in Toll10b	Not differential	Higher in Toll10b	VT21150	Yes	No	twi_Ozdemir						Yes
Peak_5726	RhoGAP71E-ME1	chr3L	15586374	15586574	Inside_Gene	RhoGAP71E	FBgn0036518	4413	124.655	395.461	Higher in Toll10b	3.2201e-09	63.6483	70.7841	96.1679	Higher in Toll10b	Not differential	Not differential
Peak_575	CG8654-DEE1	chr2R	15928750	15928950	Intergenic	CG8654	FBgn0034479	59134	292.77	146.488	Higher in gd7	0.00492654	6.99607	23.2344	11.0805	Not differential	Higher in rm9/rm10	Higher in rm9/rm10					Yes
Peak_5757	Liprin-beta-DEE1	chr3L	13608241	13608441	Inside_Gene	Liprin-beta	FBgn0036376	101776	352.543	72.362	Higher in gd7	1.52258e-12	98.2479	107.971	128.241	Not differential	Not differential	Not differential					Yes	Yes								Yes	Yes			Yes
Peak_5771	Fas3-DEE3	chr2L	18307193	18307393	Intergenic	Fas3	FBgn0000636	12708	168.782	76.3627	Higher in gd7	0.00766071	5.06334	10.6924	2.04249	Higher in gd7	Not differential	Higher in rm9/rm10																							Yes
Peak_5774	nub-ME1	chr2L	12614921	12615121	Inside_Gene	nub	FBgn0085424	3223	339.641	663.286	Higher in Toll10b	0.00678074	5.92578	10.494	30.5737	Higher in Toll10b	Not differential	Higher in Toll10b	VT6449	No	No		Yes									Yes	Yes
Peak_5821	cbx-ME1	chr2R	5761185	5761385	Inside_Gene	cbx	FBgn0011241	1191	184.345	396.414	Higher in Toll10b	0.000219685	41.2418	41.8574	18.5409	Not differential	Not differential	Not differential							Yes				Yes										Yes
Peak_5829	jing-DEE4	chr2R	2414132	2414332	Inside_Gene	jing	FBgn0086655	24620	280.006	122.447	Higher in gd7	0.000359767	43.561	44.145	65.6868	Higher in Toll10b	Not differential	Not differential																					Yes			Yes
Peak_5858	neur-ME2	chr3R	4861335	4861535	Inside_Gene	neur	FBgn0002932	1881	313.281	720.195	Higher in Toll10b	1.64215e-05	30.4687	43.0739	201.117	Higher in Toll10b	Not differential	Higher in Toll10b
Peak_5882	knrl-ME2	chr3L	20622859	20623059	Intergenic	knrl	FBgn0001323	9099	136.435	285.311	Higher in Toll10b	0.00153947	1.86628	10.7215	36.9798	Higher in Toll10b	Higher in rm9/rm10	Higher in Toll10b																										Yes	Yes				Yes
Peak_5892	CG4593-ME1	chrX	6909197	6909397	Intergenic	CG4593	FBgn0029929	1276	66.2141	157.3	Higher in Toll10b	0.00161738	3.11481	6.98266	24.167	Higher in Toll10b	Not differential	Higher in Toll10b								Yes						Yes		Yes	Yes	Yes						Yes
Peak_5914	cno-DEE4	chr3R	1041132	1041332	Inside_Gene	cno	FBgn0259212	1845	559.976	155.979	Higher in gd7	1.20813e-10	83.6452	68.8403	66.3353	Not differential	Not differential	Not differential												Yes						Yes	Yes
Peak_5930	CR43302-DEE3	chr3R	4029318	4029518	Intergenic	CR43302	FBgn0262994	5884	224.85	93.3847	Higher in gd7	0.00169534	6.02402	0	0	Higher in gd7	Higher in gd7	Not differential
Peak_5931	how-ME1	chr3R	17869826	17870026	Inside_Gene	how	FBgn0264491	1912	234.143	668.648	Higher in Toll10b	6.07584e-09	50.0023	51.2546	182.972	Higher in Toll10b	Not differential	Higher in Toll10b									Yes			Yes							Yes										Yes	Yes
Peak_5939	zfh1-ME4	chr3R	26595747	26595947	Inside_Gene	zfh1	FBgn0004606	4098	115.092	344.366	Higher in Toll10b	8.20038e-05	4.61651	4.94959	65.8308	Higher in Toll10b	Not differential	Higher in Toll10b	VT50113	Yes	No						Yes																				Yes	Yes
Peak_5959	pnut-DEE1	chr2R	4138261	4138461	Intergenic	pnut	FBgn0013726	12902	272.314	129.723	Higher in gd7	0.00344759	154.7	201.54	428.469	Higher in Toll10b	Not differential	Higher in Toll10b	VT13458	No	No													Yes	Yes	Yes						Yes
Peak_5968	vfl-DEE1	chrX	19680183	19680383	Intergenic	vfl	FBgn0259789	2601	468.995	170.295	Higher in gd7	6.66199e-07	58.5667	46.3333	103.67	Higher in Toll10b	Not differential	Higher in Toll10b								Yes					Yes			Yes	Yes	Yes	Yes					Yes	Yes
Peak_5970	Adh-ME3	chr2L	14554839	14555039	Intergenic	Adh	FBgn0000055	60512	131.758	336.409	Higher in Toll10b	1.07357e-05	10.4458	16.2305	64.6699	Not differential	Not differential	Not differential									Yes																			Yes
Peak_5986	neur-ME3	chr3R	4861878	4862078	Inside_Gene	neur	FBgn0002932	2403	255.523	737.874	Higher in Toll10b	9.03325e-08	30.4687	43.0739	201.117	Higher in Toll10b	Not differential	Higher in Toll10b													Yes
Peak_6030	shn-DEE2	chr2R	7076568	7076768	Inside_Gene	shn	FBgn0003396	5838	252.805	121.703	Higher in gd7	0.00458835	14.8481	2.60234	17.8519	Not differential	Not differential	Higher in Toll10b	VT14974, VT14975	No	No		Yes
Peak_604	CadN-ME8	chr2L	17748813	17749013	Inside_Gene	CadN	FBgn0015609	3332	102.602	643.076	Higher in Toll10b	7.4332e-15	0.411581	1.60825	40.4893	Higher in Toll10b	Higher in rm9/rm10	Higher in Toll10b	VT9081	Yes	No			Yes
Peak_6045	UbcD6-DEE1	chr3R	785682	785882	Inside_Gene	UbcD6	FBgn0004436	7277	1041.97	313.189	Higher in gd7	6.57887e-09	141.288	151.315	108.448	Not differential	Not differential	Not differential					Yes										Yes	Yes
Peak_605	Mef2-ME3	chr2R	5819300	5819500	Inside_Gene	Mef2	FBgn0011656	2179	92.0499	560.03	Higher in Toll10b	6.11074e-12	7.36306	3.63571	52.378	Higher in Toll10b	Higher in gd7	Higher in Toll10b	VT14335	Yes	No	Mef2_Nguyen		Yes													Yes
Peak_6056	CG9380-ME4	chr2R	21087520	21087720	Inside_Gene	CG9380	FBgn0035094	9872	262.613	555.388	Higher in Toll10b	0.000311587	2.02443	4.62041	17.982	Not differential	Not differential	Not differential
Peak_6060	pnr-DEE5	chr3R	11855416	11855616	Inside_Gene	pnr	FBgn0003117	3441	347.992	101.338	Higher in gd7	1.30804e-07	36.9905	0.420074	0.567573	Higher in gd7	Higher in gd7	Not differential	VT42370, VT42371	Yes	Yes
Peak_6130	bbc-ME1	chr2R	9376212	9376412	Inside_Gene	bbc	FBgn0033844	3089	98.5538	463.81	Higher in Toll10b	2.94024e-11	60.5434	65.1423	29.2924	Higher in gd7	Not differential	Higher in rm9/rm10
Peak_6136	CycA-ME1	chr3L	11824322	11824522	Inside_Gene	CycA	FBgn0000404	2155	221.247	470.27	Higher in Toll10b	0.000453111	548.06	675.719	387.256	Not differential	Not differential	Higher in rm9/rm10																			Yes			Yes
Peak_6143	ry-ME1	chr3R	8861889	8862089	Inside_Gene	ry	FBgn0003308	3638	94.1897	1311.12	Higher in Toll10b	1.92194e-26	1.85471	2.76147	50.5146	Higher in Toll10b	Not differential	Higher in Toll10b																				Yes	Yes		Yes
Peak_6145	BobA-ME1	chr3L	14945707	14945907	Intergenic	BobA	FBgn0040487	6481	270.468	590.658	Higher in Toll10b	0.000312429	27.7981	23.6348	70.9971	Higher in Toll10b	Not differential	Higher in Toll10b				BobA_Ozdemir																						Yes	Yes
Peak_6180	chrb-ME3	chr3L	11433976	11434176	Intergenic	chrb	FBgn0036165	46473	62.6967	357.635	Higher in Toll10b	2.13621e-13	36.6112	27.4001	31.6353	Not differential	Not differential	Not differential
Peak_6181	T48-ME2	chr3R	22708768	22708968	Inside_Gene	T48	FBgn0004359	1311	162.612	317.629	Higher in Toll10b	0.00589311	3.26487	7.16018	17.14	Higher in Toll10b	Not differential	Higher in Toll10b				T48_Sandmann
Peak_6226	CG2493-ME3	chr2L	20477194	20477394	Inside_Gene	CG2493	FBgn0032864	13749	85.6668	457.91	Higher in Toll10b	1.265e-11	85.4054	62.288	156.931	Higher in Toll10b	Not differential	Higher in Toll10b				mir-1_Zeitlinger					Yes																				Yes	Yes
Peak_6231	bun-DEE4	chr2L	12473148	12473348	Inside_Gene	bun	FBgn0259176	10240	592.08	256.327	Higher in gd7	3.19624e-05	155.533	54.1661	52.3196	Higher in gd7	Higher in gd7	Not differential
Peak_6315	be-ME2	chrX	14922264	14922464	Inside_Gene	be	FBgn0052594	3794	120.01	778.936	Higher in Toll10b	1.22133e-21	9.9622	10.1545	38.1744	Higher in Toll10b	Not differential	Higher in Toll10b	VT62063	Yes	No			Yes													Yes	Yes			Yes
Peak_6331	Traf4-ME3	chr2L	4370736	4370936	Inside_Gene	Traf4	FBgn0026319	1053	258.576	882.943	Higher in Toll10b	7.54249e-11	22.0443	42.274	215.956	Higher in Toll10b	Higher in rm9/rm10	Higher in Toll10b																					Yes
Peak_6348	Mes2-ME2	chr3L	22941081	22941281	Inside_Gene	Mes2	FBgn0037207	1985	366.801	818.61	Higher in Toll10b	4.43641e-05	15.9025	14.2461	138.857	Higher in Toll10b	Not differential	Higher in Toll10b
Peak_6369	tutl-DEE2	chr2L	4287386	4287586	Inside_Gene	tutl	FBgn0010473	3135	281.073	136.071	Higher in gd7	0.00219898	12.2497	8.80733	11.8807	Not differential	Not differential	Not differential																			Yes
Peak_6392	scb-DEE1	chr2R	11133297	11133497	Intergenic	scb	FBgn0003328	2791	274.95	124.037	Higher in gd7	0.00261907	7.97624	1.65519	2.3443	Higher in gd7	Higher in gd7	Not differential									Yes		Yes																	Yes	Yes	Yes
Peak_6418	Npc2g-ME1	chr3R	26575908	26576108	Intergenic	Npc2g	FBgn0039800	4922	62.8774	294.029	Higher in Toll10b	3.4093e-07	0	0.0209407	6.86621	Higher in Toll10b	Not differential	Not differential	VT50101, VT50102	Yes	No			Yes																Yes
Peak_6424	dap-DEE2	chr2R	5596585	5596785	Inside_Gene	dap	FBgn0010316	3040	370.696	187.644	Higher in gd7	0.00493699	19.8571	18.3813	14.7252	Not differential	Not differential	Not differential												Yes								Yes			Yes
Peak_6445	CG5804-DEE1	chr3L	8817727	8817927	Intergenic	CG5804	FBgn0035926	36081	371.243	123.627	Higher in gd7	6.68364e-06	1.17096	0.900314	6.66128	Not differential	Not differential	Not differential								Yes									Yes							Yes	Yes
Peak_6501	fwe-DEE1	chr3L	15792257	15792457	Intergenic	fwe	FBgn0261722	17052	269.961	126.192	Higher in gd7	0.00622159	87.0038	113.157	53.4836	Higher in gd7	Not differential	Higher in rm9/rm10													Yes
Peak_6522	DNApol-delta-ME1	chr3L	15979431	15979631	Inside_Gene	DNApol-delta	FBgn0263600	1283	266.702	1169.64	Higher in Toll10b	4.10692e-14	2.54639	2.90239	9.93913	Higher in Toll10b	Not differential	Higher in Toll10b									Yes														Yes						Yes	Yes
Peak_6534	CG8300-ME3	chrX	7084405	7084605	Inside_Gene	CG8300	FBgn0029937	85486	47.2131	138.262	Higher in Toll10b	0.000755704	10.5278	12.4295	19.4469	Not differential	Not differential	Not differential									Yes												Yes					Yes		Yes	Yes	Yes
Peak_6550	grh-DEE1	chr2R	13694643	13694843	Inside_Gene	grh	FBgn0259211	4270	350.346	133.854	Higher in gd7	1.20508e-05	16.806	15.6388	15.5387	Not differential	Not differential	Not differential	VT18406	No	No					Yes								Yes	Yes	Yes						Yes
Peak_6552	Mgat1-DEE1	chr2R	16447928	16448128	Inside_Gene	Mgat1	FBgn0034521	1707	398.984	223.979	Higher in gd7	0.00587158	10.539	13.4128	10.2488	Not differential	Not differential	Not differential					Yes										Yes		Yes	Yes									Yes
Peak_6559	fra-DEE2	chr2R	8419553	8419753	Inside_Gene	fra	FBgn0011592	2994	652.164	247.331	Higher in gd7	5.38432e-07	45.3511	25.0672	30.6206	Higher in gd7	Higher in gd7	Not differential
Peak_6575	pcs-DEE1	chr2R	10874246	10874446	Inside_Gene	pcs	FBgn0033988	5288	381.564	166.13	Higher in gd7	0.000309661	46.59	61.0885	49.6065	Not differential	Not differential	Not differential									Yes											Yes								Yes	Yes	Yes
Peak_6579	CG16758-ME1	chr3L	2504968	2505168	Intergenic	CG16758	FBgn0035348	1361	233.981	661.353	Higher in Toll10b	9.28989e-08	3.86639	3.46654	95.2763	Higher in Toll10b	Not differential	Higher in Toll10b																															Yes
Peak_6587	Cdep-ME1	chr3R	739513	739713	Inside_Gene	Cdep	FBgn0265082	3238	251.259	436.287	Higher in Toll10b	0.00519946	6.42503	7.61422	9.57029	Not differential	Not differential	Not differential									Yes									Yes
Peak_6611	wgn-ME2	chrX	18521169	18521369	Inside_Gene	wgn	FBgn0030941	7571	197.51	534.783	Higher in Toll10b	6.54468e-05	0.821735	0.9369	17.2465	Higher in Toll10b	Not differential	Higher in Toll10b						Yes																	Yes
Peak_6620	cv-2-DEE2	chr2R	17250855	17251055	Inside_Gene	cv-2	FBgn0000395	15913	692.357	284.707	Higher in gd7	0.000178968	27.5493	1.04422	2.5626	Higher in gd7	Higher in gd7	Higher in Toll10b
Peak_6670	CG12391-ME2	chr2R	6978595	6978795	Inside_Gene	CG12391	FBgn0033581	58777	176.75	383.512	Higher in Toll10b	0.00101509	89.373	86.7696	126.126	Not differential	Not differential	Not differential																				Yes			Yes
Peak_6672	baz-DEE7	chrX	17073733	17073933	Inside_Gene	baz	FBgn0000163	19693	262.676	105.065	Higher in gd7	0.00161673	31.389	23.4341	23.3618	Not differential	Not differential	Not differential					Yes										Yes							Yes
Peak_6686	sbb-ME4	chr2R	14229055	14229255	Inside_Gene	sbb	FBgn0010575	15545	118.853	320	Higher in Toll10b	1.83508e-05	50.5971	52.488	64.1306	Not differential	Not differential	Not differential	VT18685	No	No																							Yes
Peak_6719	fz2-ME2	chr3L	19149954	19150154	Inside_Gene	fz2	FBgn0016797	10093	119.212	566.465	Higher in Toll10b	2.72539e-12	16.0234	17.7646	39.303	Higher in Toll10b	Not differential	Higher in Toll10b						Yes	Yes													Yes			Yes
Peak_673	Tom-DEE2	chr3L	14957530	14957730	Intergenic	Tom	FBgn0026320	4713	1608.78	327.76	Higher in gd7	1.16975e-13	289.958	242.489	238.478	Not differential	Not differential	Not differential							Yes		Yes																			Yes	Yes	Yes
Peak_6791	msn-ME4	chr3L	2582837	2583037	Inside_Gene	msn	FBgn0010909	3216	249.717	700.996	Higher in Toll10b	4.0479e-09	73.8036	74.5191	131.864	Higher in Toll10b	Not differential	Higher in Toll10b						Yes														Yes			Yes
Peak_680	aop-DEE3	chr2L	2172572	2172772	Inside_Gene	aop	FBgn0000097	5981	321.06	160.096	Higher in gd7	0.00360729	46.6181	36.4086	33.3825	Not differential	Not differential	Not differential					Yes			Yes				Yes			Yes	Yes	Yes								Yes		Yes
Peak_6807	CG34371-ME7	chr2R	19082113	19082313	Inside_Gene	CG34371	FBgn0085400	9182	77.7073	184.967	Higher in Toll10b	0.00694714	6.88396	0.751132	21.8017	Higher in Toll10b	Higher in gd7	Higher in Toll10b
Peak_6814	out-ME1	chrX	19213020	19213220	Inside_Gene	out	FBgn0259834	2918	92.7991	194.065	Higher in Toll10b	0.00991902	20.031	13.7288	4.24218	Higher in gd7	Not differential	Higher in rm9/rm10						Yes
Peak_6837	Doc2-DEE3	chr3L	9008414	9008614	Inside_Gene	Doc2	FBgn0035956	3731	190.145	70.2222	Higher in gd7	0.000165179	35.0045	0.277943	0.253495	Higher in gd7	Higher in gd7	Not differential							Yes																Yes
Peak_686	CG10176-DEE1	chr2L	18486957	18487157	Inside_Gene	CG10176	FBgn0032682	1539	360.306	114.941	Higher in gd7	1.43032e-07	22.0508	23.5295	1.02388	Higher in gd7	Not differential	Higher in rm9/rm10							Yes	Yes				Yes		Yes		Yes				Yes			Yes	Yes	Yes
Peak_6877	VhaAC45-DEE1	chr2R	5119028	5119228	Inside_Gene	VhaAC45	FBgn0262515	23961	267.695	105.254	Higher in gd7	0.000110925	63.1675	58.0969	45.3962	Not differential	Not differential	Not differential	VT13974	No	No												Yes
Peak_6890	sbb-ME5	chr2R	14261626	14261826	Intergenic	sbb	FBgn0010575	16824	85.5654	273.101	Higher in Toll10b	7.90577e-08	50.5971	52.488	64.1306	Not differential	Not differential	Not differential							Yes													Yes	Yes		Yes
Peak_6902	croc-ME1	chr3L	21473199	21473399	Intergenic	croc	FBgn0014143	3619	117.255	246.367	Higher in Toll10b	0.00747724	0.227621	7.24022	32.6318	Higher in Toll10b	Higher in rm9/rm10	Higher in Toll10b																							Yes
Peak_6959	stumps-ME6	chr3R	10415117	10415317	Inside_Gene	stumps	FBgn0020299	2024	91.1109	570.827	Higher in Toll10b	3.53733e-14	0.286365	0.787474	154.759	Higher in Toll10b	Not differential	Higher in Toll10b				stumps_Sandmann
Peak_6991	CG9005-ME1	chr2R	7522796	7522996	Inside_Gene	CG9005	FBgn0033638	2775	629.749	1336.98	Higher in Toll10b	2.10313e-05	52.8389	38.5033	73.2371	Not differential	Not differential	Higher in Toll10b																										Yes
Peak_7009	tou-DEE1	chr2R	7485539	7485739	Inside_Gene	tou	FBgn0033636	4907	533.892	279.968	Higher in gd7	0.00573938	47.0274	44.9654	76.4333	Higher in Toll10b	Not differential	Not differential					Yes			Yes							Yes	Yes	Yes	Yes						Yes
Peak_7020	CG14657-ME2	chr3R	659478	659678	Intergenic	CG14657	FBgn0037282	12323	157.119	365.253	Higher in Toll10b	9.76113e-05	39.4239	47.7411	30.6448	Not differential	Not differential	Higher in rm9/rm10
Peak_7037	jing-DEE6	chr2R	2490453	2490653	Inside_Gene	jing	FBgn0086655	7338	455.695	234.845	Higher in gd7	0.00973043	43.561	44.145	65.6868	Higher in Toll10b	Not differential	Not differential								Yes																Yes	Yes
Peak_7048	fj-DEE2	chr2R	14117267	14117467	Inside_Gene	fj	FBgn0000658	2798	267.516	113.319	Higher in gd7	0.000271051	11.6822	7.3791	7.56864	Not differential	Not differential	Not differential
Peak_7054	CG10103-DEE2	chr3L	6818845	6819045	Intergenic	CG10103	FBgn0035715	69247	166.839	75.3924	Higher in gd7	0.00710959	53.0076	58.2476	74.0661	Not differential	Not differential	Not differential	VT26749, VT26750	No	No												Yes
Peak_7060	Ptp61F-DEE3	chr3L	1447780	1447980	Inside_Gene	Ptp61F	FBgn0003138	15830	417.591	144.356	Higher in gd7	1.94096e-06	159.558	154.234	146.716	Not differential	Not differential	Not differential	VT24016	No	Yes		Yes								Yes		Yes		Yes
Peak_7073	tna-DEE2	chr3L	10855030	10855230	Inside_Gene	tna	FBgn0026160	3525	1236.15	631.362	Higher in gd7	0.00934102	12.495	24.7532	27.2198	Higher in Toll10b	Not differential	Not differential						Yes
Peak_709	sli-DEE1	chr2R	11786734	11786934	Inside_Gene	sli	FBgn0264089	8311	1026.33	569.506	Higher in gd7	0.00799594	36.6642	51.8639	41.1571	Not differential	Not differential	Not differential	VT17409, VT17410	No	Yes											Yes
Peak_7091	CG8312-ME2	chr3R	5421379	5421579	Inside_Gene	CG8312	FBgn0037720	3727	333.427	703.917	Higher in Toll10b	0.000345494	18.1854	23.4068	19.6269	Not differential	Not differential	Not differential																				Yes			Yes
Peak_7108	CG14657-ME1	chr3R	658867	659067	Intergenic	CG14657	FBgn0037282	11712	132.533	334.668	Higher in Toll10b	1.31814e-05	39.4239	47.7411	30.6448	Not differential	Not differential	Higher in rm9/rm10
Peak_7129	wgn-ME1	chrX	18519508	18519708	Inside_Gene	wgn	FBgn0030941	9232	78.0666	322.243	Higher in Toll10b	1.37914e-08	0.821735	0.9369	17.2465	Higher in Toll10b	Not differential	Higher in Toll10b									Yes										Yes									Yes	Yes	Yes
Peak_717	lace-ME2	chr2L	15492038	15492238	Intergenic	lace	FBgn0002524	6888	94.5471	525.971	Higher in Toll10b	3.11681e-18	56.2254	39.815	21.6356	Higher in gd7	Not differential	Higher in rm9/rm10
Peak_7188	sbb-ME1	chr2R	14226726	14226926	Inside_Gene	sbb	FBgn0010575	17874	148.524	398.206	Higher in Toll10b	0.000101658	50.5971	52.488	64.1306	Not differential	Not differential	Not differential	VT18684	No	No
Peak_7200	zen-DEE3	chr3R	2577901	2578101	Intergenic	zen	FBgn0004053	1814	287.653	145.152	Higher in gd7	0.00429049	125.652	10.7844	19.8841	Higher in gd7	Higher in gd7	Higher in Toll10b	VT37508	Yes	No				Yes													Yes			Yes
Peak_7234	tup-DEE8	chr2L	18897804	18898004	Intergenic	tup	FBgn0003896	16542	553.651	135.58	Higher in gd7	2.69633e-12	35.7972	1.46436	1.13789	Higher in gd7	Higher in gd7	Not differential	VT9679	No	No		Yes										Yes										Yes
Peak_7257	Doc1-DEE2	chr3L	9024388	9024588	Intergenic	Doc1	FBgn0028789	9886	262.246	87.2014	Higher in gd7	1.78084e-06	62.7949	1.20584	1.01816	Higher in gd7	Higher in gd7	Not differential	VT27870	No	No
Peak_7301	Fas3-ME4	chr2L	18360567	18360767	Inside_Gene	Fas3	FBgn0000636	40464	97.3042	195.569	Higher in Toll10b	0.00817095	5.06334	10.6924	2.04249	Higher in gd7	Not differential	Higher in rm9/rm10																					Yes
Peak_7330	zfh2-ME1	chr4	530610	530810	Inside_Gene	zfh2	FBgn0004607	8173	142.385	285.394	Higher in Toll10b	0.00254577	4.79867	5.1572	11.5532	Higher in Toll10b	Not differential	Not differential						Yes														Yes
Peak_7358	Fas2-DEE1	chrX	4093063	4093263	Inside_Gene	Fas2	FBgn0000635	6862	250.236	84.6519	Higher in gd7	5.21296e-05	7.64229	6.03815	4.26143	Higher in gd7	Not differential	Not differential	VT56657	No	Yes		Yes											Yes
Peak_7360	baz-DEE4	chrX	17071706	17071906	Inside_Gene	baz	FBgn0000163	17666	371.346	76.5755	Higher in gd7	8.68071e-11	31.389	23.4341	23.3618	Not differential	Not differential	Not differential															Yes																Yes
Peak_7394	lig-DEE1	chr2R	3948198	3948398	Inside_Gene	lig	FBgn0020279	7083	244.555	104.311	Higher in gd7	0.00097913	188.896	227.154	448.744	Not differential	Not differential	Not differential												Yes
Peak_7397	tutl-DEE1	chr2L	4287068	4287268	Inside_Gene	tutl	FBgn0010473	2817	345.502	151.294	Higher in gd7	0.000368563	12.2497	8.80733	11.8807	Not differential	Not differential	Not differential					Yes										Yes
Peak_7413	CG43759-ME3	chrX	18860730	18860930	Inside_Gene	CG43759	FBgn0264090	36337	101.156	248.967	Higher in Toll10b	0.000133972	11.228	6.15826	8.00794	Not differential	Higher in gd7	Not differential																	Yes
Peak_7441	chrb-ME2	chr3L	11432443	11432643	Intergenic	chrb	FBgn0036165	48006	55.5696	257.931	Higher in Toll10b	2.17894e-12	36.6112	27.4001	31.6353	Not differential	Not differential	Not differential																			Yes				Yes
Peak_7444	pnr-DEE3	chr3R	11847798	11847998	Intergenic	pnr	FBgn0003117	3802	357.488	72.2752	Higher in gd7	1.87289e-13	36.9905	0.420074	0.567573	Higher in gd7	Higher in gd7	Not differential
Peak_7454	CG6686-DEE1	chr2L	11973296	11973496	Intergenic	CG6686	FBgn0032388	14542	240.79	112.261	Higher in gd7	0.00383994	66.1623	78.2386	96.3076	Higher in Toll10b	Not differential	Not differential
Peak_7473	nullo-DEE1	chrX	6953105	6953305	Inside_Gene	nullo	FBgn0004143	9595	268.031	93.4531	Higher in gd7	8.50808e-05	45.9145	68.8908	43.5255	Not differential	Not differential	Not differential												Yes											Yes								Yes
Peak_7510	CG6463-DEE1	chr3L	10762135	10762335	Intergenic	CG6463	FBgn0047038	74926	196.268	83.8058	Higher in gd7	0.000847779	77.3896	30.798	53.4857	Not differential	Higher in gd7	Higher in Toll10b																					Yes	Yes				Yes
Peak_757	twi-ME4	chr2R	18937406	18937606	Intergenic	twi	FBgn0003900	3560	92.7594	803.208	Higher in Toll10b	8.76994e-20	0.188439	16.4545	708.85	Higher in Toll10b	Not differential	Higher in Toll10b	VT21150, VT21151	Yes	No	twi_Ozdemir		Yes					Yes								Yes				Yes
Peak_7571	ASPP-DEE1	chr2R	17136592	17136792	Inside_Gene	ASPP	FBgn0034606	1671	326.33	168.547	Higher in gd7	0.00673789	13.6548	20.8817	4.84059	Higher in gd7	Not differential	Higher in rm9/rm10
Peak_759	cv-2-DEE3	chr2R	17251458	17251658	Inside_Gene	cv-2	FBgn0000395	15310	932.015	481.355	Higher in gd7	0.00453317	27.5493	1.04422	2.5626	Higher in gd7	Higher in gd7	Higher in Toll10b						Yes												Yes
Peak_7656	lov-DEE4	chr2R	20995203	20995403	Inside_Gene	lov	FBgn0266129	8487	686.013	128.856	Higher in gd7	5.54274e-14	29.6002	24.7444	1.29133	Higher in gd7	Not differential	Higher in rm9/rm10	VT22223	No	Yes		Yes					Yes
Peak_767	Tom-DEE1	chr3L	14957200	14957400	Intergenic	Tom	FBgn0026320	5043	1511.01	275.301	Higher in gd7	1.03008e-15	289.958	242.489	238.478	Not differential	Not differential	Not differential
Peak_7674	sprt-ME1	chr2R	7288596	7288796	Intergenic	sprt	FBgn0082585	3658	168.079	627.557	Higher in Toll10b	1.62687e-09	4.54621	5.97859	42.1177	Higher in Toll10b	Not differential	Higher in Toll10b
Peak_7692	CG11247-ME1	chr3L	21712196	21712396	Intergenic	CG11247	FBgn0037120	9376	136.135	376.83	Higher in Toll10b	3.55027e-05	10.2956	9.67702	29.0339	Higher in Toll10b	Not differential	Higher in Toll10b									Yes					Yes
Peak_7703	Ndae1-ME1	chr2L	7247480	7247680	Inside_Gene	Ndae1	FBgn0259111	1662	189.635	458.403	Higher in Toll10b	3.41634e-06	3.80651	12.966	32.1111	Higher in Toll10b	Higher in rm9/rm10	Higher in Toll10b							Yes		Yes				Yes		Yes					Yes		Yes	Yes					Yes	Yes	Yes
Peak_7713	Ptp61F-DEE4	chr3L	1448042	1448242	Inside_Gene	Ptp61F	FBgn0003138	15568	383.677	128.79	Higher in gd7	3.80269e-07	159.558	154.234	146.716	Not differential	Not differential	Not differential	VT24016, VT24017	No	Yes
Peak_7741	SmD1-ME2	chr3L	12717812	12718012	Intergenic	SmD1	FBgn0261933	9698	105.656	335.176	Higher in Toll10b	5.24783e-05	84.9256	104.259	130.946	Higher in Toll10b	Not differential	Not differential
Peak_7746	baz-DEE1	chrX	17059894	17060094	Inside_Gene	baz	FBgn0000163	5854	345.818	154.946	Higher in gd7	0.00133822	31.389	23.4341	23.3618	Not differential	Not differential	Not differential					Yes										Yes
Peak_7766	CG42321-ME1	chr2R	9224227	9224427	Inside_Gene	CG42321	FBgn0259221	87813	226.728	563.662	Higher in Toll10b	1.12546e-05	7.80613	6.1309	3.40988	Higher in gd7	Not differential	Higher in rm9/rm10						Yes
Peak_7810	scra-ME1	chr2R	3487146	3487346	Inside_Gene	scra	FBgn0261385	9438	260.34	2008.9	Higher in Toll10b	4.20313e-36	90.0926	93.8877	166.65	Higher in Toll10b	Not differential	Higher in Toll10b					Yes		Yes				Yes				Yes					Yes	Yes	Yes	Yes
Peak_7813	trn-DEE4	chr3L	13163423	13163623	Intergenic	trn	FBgn0010452	56051	167.328	68.0097	Higher in gd7	0.0070036	27.4344	54.0524	104.122	Higher in Toll10b	Higher in rm9/rm10	Higher in Toll10b					Yes					Yes					Yes	Yes
Peak_7845	spn-F-ME1	chr3R	27098967	27099167	Intergenic	spn-F	FBgn0086362	18117	81.8368	195.139	Higher in Toll10b	0.000587596	46.0555	36.2943	48.0435	Not differential	Not differential	Not differential	VT50378, VT50379	Yes	No			Yes													Yes
Peak_7855	CG45186-DEE1	chr3L	2392902	2393102	Inside_Gene	CG45186	FBgn0266696	4909	239.983	116.024	Higher in gd7	0.00495344	118.919	107.611	192.398	Higher in Toll10b	Not differential	Higher in Toll10b
Peak_7860	ena-ME1	chr2R	15030475	15030675	Inside_Gene	ena	FBgn0000578	1337	468.182	1082.2	Higher in Toll10b	2.63431e-06	49.1812	64.8059	144.749	Higher in Toll10b	Not differential	Higher in Toll10b											Yes
Peak_7885	SPoCk-DEE2	chr3L	22776208	22776408	Inside_Gene	SPoCk	FBgn0052451	9070	461.287	208.236	Higher in gd7	0.000609727	85.5218	73.4711	41.7665	Higher in gd7	Not differential	Higher in rm9/rm10
Peak_7907	baz-DEE2	chrX	17065883	17066083	Inside_Gene	baz	FBgn0000163	11843	293.246	116.505	Higher in gd7	0.000933854	31.389	23.4341	23.3618	Not differential	Not differential	Not differential
Peak_7908	CG43659-ME1	chr2R	18977525	18977725	Inside_Gene	CG43659	FBgn0263707	10286	349.362	770.552	Higher in Toll10b	2.91959e-05	75.0418	79.8976	27.9944	Higher in gd7	Not differential	Higher in rm9/rm10							Yes																Yes
Peak_7936	corto-DEE4	chr3R	922027	922227	Intergenic	corto	FBgn0010313	9232	497.154	220.603	Higher in gd7	0.000521942	45.0122	33.6798	91.9106	Higher in Toll10b	Not differential	Higher in Toll10b
Peak_796	CG11357-ME2	chr3L	4546923	4547123	Inside_Gene	CG11357	FBgn0035558	3565	103.794	479.791	Higher in Toll10b	7.94141e-12	73.9413	75.0973	87.6083	Not differential	Not differential	Not differential																		Yes	Yes
Peak_7960	CR44676-DEE1	chr3L	19552578	19552778	Intergenic	CR44676	FBgn0265887	1511	1388.44	432.727	Higher in gd7	6.13359e-07	6.24128	10.2614	2.78171	Not differential	Not differential	Higher in rm9/rm10
Peak_8019	BubR1-ME1	chr2R	1826022	1826222	Inside_Gene	BubR1	FBgn0263855	35667	533.896	1074.37	Higher in Toll10b	0.000451772	74.4449	70.8937	73.9779	Not differential	Not differential	Not differential
Peak_802	CG10479-ME4	chr3L	5987687	5987887	Intergenic	CG10479	FBgn0035656	18579	99.2958	212.406	Higher in Toll10b	0.00235421	19.94	11.1783	99.9593	Higher in Toll10b	Higher in gd7	Higher in Toll10b									Yes																			Yes	Yes	Yes
Peak_8036	Doc3-DEE4	chr3L	9005148	9005348	Intergenic	Doc3	FBgn0035954	6851	253.145	80.4493	Higher in gd7	8.30049e-07	37.0118	1.01159	2.28952	Higher in gd7	Higher in gd7	Not differential
Peak_8070	SmD1-ME1	chr3L	12716664	12716864	Intergenic	SmD1	FBgn0261933	10846	75.9502	232.262	Higher in Toll10b	1.30329e-06	84.9256	104.259	130.946	Higher in Toll10b	Not differential	Not differential	VT29818	No	No			Yes					Yes									Yes
Peak_8090	meso18E-ME1	chrX	19610418	19610618	Intergenic	meso18E	FBgn0040089	3339	121.807	352.099	Higher in Toll10b	2.59536e-07	1.02423	1.79694	5.89794	Higher in Toll10b	Not differential	Higher in Toll10b
Peak_8123	Traf4-ME1	chr2L	4369338	4369538	Inside_Gene	Traf4	FBgn0026319	2451	173.672	449.209	Higher in Toll10b	1.74117e-05	22.0443	42.274	215.956	Higher in Toll10b	Higher in rm9/rm10	Higher in Toll10b
Peak_8144	Him-ME1	chrX	18101364	18101564	Intergenic	Him	FBgn0030900	1895	46.6406	129.356	Higher in Toll10b	0.000999449	0.0498653	0.0659693	5.69564	Not differential	Not differential	Not differential									Yes																				Yes	Yes
Peak_8150	Doc1-DEE3	chr3L	9028045	9028245	Intergenic	Doc1	FBgn0028789	6229	250.447	78.4134	Higher in gd7	4.67085e-06	62.7949	1.20584	1.01816	Higher in gd7	Higher in gd7	Not differential	VT27872	No	No													Yes
Peak_8170	yrt-ME1	chr3R	9254415	9254615	Inside_Gene	yrt	FBgn0004049	2245	98.1619	288.58	Higher in Toll10b	2.21468e-05	53.0039	45.0431	32.2175	Higher in gd7	Not differential	Not differential	VT41025	Yes	No								Yes																	Yes
Peak_818	abd-A-ME1	chr3R	12628639	12628839	Intergenic	abd-A	FBgn0000014	24987	216.069	495.73	Higher in Toll10b	0.000818167	3.13948	4.16364	6.32805	Higher in Toll10b	Not differential	Not differential	VT42787	Yes	No		Yes										Yes					Yes
Peak_8184	A2bp1-ME5	chr3L	10548278	10548478	Inside_Gene	A2bp1	FBgn0052062	39174	70.239	417.854	Higher in Toll10b	1.40098e-10	11.5205	10.9378	28.1498	Higher in Toll10b	Not differential	Higher in Toll10b																			Yes		Yes		Yes
Peak_8198	CG43163-DEE1	chr3L	8474213	8474413	Inside_Gene	CG43163	FBgn0262719	25832	1624.64	301.364	Higher in gd7	7.28516e-21	20.6159	7.06247	10.6733	Higher in gd7	Higher in gd7	Not differential							Yes						Yes
Peak_8209	CG10103-DEE3	chr3L	6824829	6825029	Intergenic	CG10103	FBgn0035715	75231	296.394	142.592	Higher in gd7	0.00165082	53.0076	58.2476	74.0661	Not differential	Not differential	Not differential	VT26753	No	No
Peak_8212	DOR-DEE1	chr3L	4408311	4408511	Inside_Gene	DOR	FBgn0035542	1165	643.056	342.076	Higher in gd7	0.00563839	13.0258	12.2734	26.8534	Higher in Toll10b	Not differential	Higher in Toll10b
Peak_8217	CG12391-DEE3	chr2R	6989021	6989221	Inside_Gene	CG12391	FBgn0033581	48351	357.872	161.453	Higher in gd7	0.000576613	89.373	86.7696	126.126	Not differential	Not differential	Not differential																							Yes
Peak_8221	5-HT2A-ME1	chr3R	434565	434765	Intergenic	5-HT2A	FBgn0087012	3826	296.777	591.958	Higher in Toll10b	0.000500114	7.21108	10.6223	0.915316	Higher in gd7	Not differential	Higher in rm9/rm10																				Yes			Yes
Peak_825	CG12054-DEE1	chr3R	27048911	27049111	Inside_Gene	CG12054	FBgn0039831	1527	576.366	257.563	Higher in gd7	0.00160238	42.2072	38.4858	20.8523	Higher in gd7	Not differential	Higher in rm9/rm10								Yes								Yes	Yes	Yes						Yes	Yes
Peak_8262	CG13784-ME1	chr2L	7212489	7212689	Inside_Gene	CG13784	FBgn0031897	7343	99.8338	335.315	Higher in Toll10b	8.68818e-09	57.3777	62.9651	95.007	Higher in Toll10b	Not differential	Not differential													Yes							Yes			Yes
Peak_8278	CycE-ME4	chr2L	15736667	15736867	Inside_Gene	CycE	FBgn0010382	4882	188.606	621.582	Higher in Toll10b	1.40098e-10	96.4873	117.186	192.918	Higher in Toll10b	Not differential	Higher in Toll10b																												Yes	Yes	Yes
Peak_8281	retn-ME1	chr2R	19531866	19532066	Inside_Gene	retn	FBgn0004795	1649	353.096	783.501	Higher in Toll10b	0.000472628	175.203	230.894	299.648	Higher in Toll10b	Not differential	Not differential																							Yes			Yes
Peak_8319	bun-DEE1	chr2L	12457308	12457508	Inside_Gene	bun	FBgn0259176	3747	371.472	175.88	Higher in gd7	0.00100505	155.533	54.1661	52.3196	Higher in gd7	Higher in gd7	Not differential
Peak_8361	CG4788-DEE1	chr2L	11185897	11186097	Inside_Gene	CG4788	FBgn0032354	6864	266.902	92.4464	Higher in gd7	2.31145e-05	96.011	97.387	93.9152	Not differential	Not differential	Not differential																			Yes
Peak_8369	Antp-DEE2	chr3R	2819589	2819789	Inside_Gene	Antp	FBgn0260642	5160	447.24	224.541	Higher in gd7	0.00643093	5.35563	6.4998	11.6612	Higher in Toll10b	Not differential	Higher in Toll10b						Yes						Yes											Yes
Peak_8379	mirr-DEE3	chr3L	12642881	12643081	Inside_Gene	mirr	FBgn0014343	43657	304.143	118.566	Higher in gd7	7.26442e-05	10.2888	4.22186	12.1835	Not differential	Higher in gd7	Higher in Toll10b	VT29778, VT29779	No	Yes
Peak_8385	ckn-ME1	chr2R	10859062	10859262	Inside_Gene	ckn	FBgn0033987	4164	247.414	622.341	Higher in Toll10b	3.76072e-06	10.6332	12.156	26.1688	Higher in Toll10b	Not differential	Higher in Toll10b																							Yes
Peak_8512	Fur1-ME2	chr3R	21282847	21283047	Inside_Gene	Fur1	FBgn0004509	15732	102.398	207.336	Higher in Toll10b	0.00729279	28.6997	30.2216	29.3654	Not differential	Not differential	Not differential	VT47317, VT47318	Yes	Yes								Yes										Yes
Peak_8560	RpLP0-ME1	chr3L	22152732	22152932	Inside_Gene	RpLP0	FBgn0000100	83539	131.22	286.709	Higher in Toll10b	0.000815148	673.039	825.391	828.631	Not differential	Not differential	Not differential						Yes
Peak_8582	Dtg-DEE5	chr3R	8472518	8472718	Intergenic	Dtg	FBgn0038071	1061	933.803	501.856	Higher in gd7	0.00673789	246.604	61.43	115.369	Higher in gd7	Higher in gd7	Higher in Toll10b	VT40611	No	Yes																	Yes
Peak_8585	hkb-ME1	chr3R	169948	170148	Intergenic	hkb	FBgn0261434	2219	83.4386	180.805	Higher in Toll10b	0.00902329	9.83413	28.4684	85.8018	Higher in Toll10b	Higher in rm9/rm10	Higher in Toll10b	VT36298	No	No		Yes								Yes		Yes			Yes
Peak_8602	unc-5-DEE2	chr2R	11244389	11244589	Inside_Gene	unc-5	FBgn0034013	6750	378.501	143.138	Higher in gd7	5.18527e-06	4.35105	5.23903	16.824	Higher in Toll10b	Not differential	Higher in Toll10b	VT17124	No	No							Yes						Yes								Yes
Peak_8621	tup-DEE9	chr2L	18898029	18898229	Intergenic	tup	FBgn0003896	16767	447.457	118.41	Higher in gd7	1.70856e-09	35.7972	1.46436	1.13789	Higher in gd7	Higher in gd7	Not differential	VT9679	No	No
Peak_8629	ttk-DEE1	chr3R	27528590	27528790	Intergenic	ttk	FBgn0003870	10798	390.975	191.804	Higher in gd7	0.00991902	13.4385	10.7826	15.6271	Not differential	Not differential	Not differential
Peak_864	sdt-DEE2	chrX	8108145	8108345	Inside_Gene	sdt	FBgn0261873	1816	1518.56	449.028	Higher in gd7	6.21566e-12	22.6283	24.6724	16.1457	Not differential	Not differential	Not differential					Yes										Yes
Peak_8644	CG1677-ME5	chrX	7189671	7189871	Inside_Gene	CG1677	FBgn0029941	4339	75.4375	253.943	Higher in Toll10b	0.000328776	213.545	257.685	354.74	Higher in Toll10b	Not differential	Not differential	VT58195	No	No
Peak_8651	kni-ME2	chr3L	20689940	20690140	Intergenic	kni	FBgn0001320	1461	125.554	293.476	Higher in Toll10b	0.000306325	17.0047	45.8154	97.9838	Higher in Toll10b	Higher in rm9/rm10	Higher in Toll10b	VT33934	No	No																	Yes			Yes
Peak_8669	ex-DEE2	chr2L	441369	441569	Inside_Gene	ex	FBgn0004583	9732	1032.37	323.638	Higher in gd7	4.63529e-11	5.7986	6.39622	10.7078	Not differential	Not differential	Not differential																			Yes
Peak_868	Patr-1-DEE1	chr3R	12882007	12882207	Inside_Gene	Patr-1	FBgn0266053	12720	641.896	346.568	Higher in gd7	0.00737424	106.378	105.433	126.068	Not differential	Not differential	Not differential										Yes									Yes			Yes	Yes
Peak_871	CG34371-DEE10	chr2R	19094444	19094644	Intergenic	CG34371	FBgn0085400	2947	281.237	130.185	Higher in gd7	0.00124417	6.88396	0.751132	21.8017	Higher in Toll10b	Higher in gd7	Higher in Toll10b							Yes			Yes		Yes	Yes							Yes			Yes								Yes
Peak_8713	kni-ME4	chr3L	20692682	20692882	Intergenic	kni	FBgn0001320	4203	85.5206	217.807	Higher in Toll10b	0.00643093	17.0047	45.8154	97.9838	Higher in Toll10b	Higher in rm9/rm10	Higher in Toll10b	VT33936	Yes	No
Peak_8733	trn-ME3	chr3L	13078572	13078772	Intergenic	trn	FBgn0010452	28598	120.068	311.281	Higher in Toll10b	9.9896e-06	27.4344	54.0524	104.122	Higher in Toll10b	Higher in rm9/rm10	Higher in Toll10b									Yes		Yes																		Yes	Yes
Peak_8769	CadN-ME9	chr2L	17751105	17751305	Inside_Gene	CadN	FBgn0015609	1040	80.0512	387.114	Higher in Toll10b	6.11484e-10	0.411581	1.60825	40.4893	Higher in Toll10b	Higher in rm9/rm10	Higher in Toll10b																		Yes
Peak_8798	msn-ME1	chr3L	2579648	2579848	Inside_Gene	msn	FBgn0010909	6405	127.522	543.791	Higher in Toll10b	5.85328e-15	73.8036	74.5191	131.864	Higher in Toll10b	Not differential	Higher in Toll10b							Yes		Yes											Yes		Yes	Yes					Yes
Peak_8815	tup-DEE6	chr2L	18890497	18890697	Intergenic	tup	FBgn0003896	9235	471.245	95.8848	Higher in gd7	2.63636e-14	35.7972	1.46436	1.13789	Higher in gd7	Higher in gd7	Not differential	VT9675	No	Yes							Yes
Peak_8824	lov-DEE2	chr2R	20989366	20989566	Inside_Gene	lov	FBgn0266129	2650	228.125	102.5	Higher in gd7	0.00203891	29.6002	24.7444	1.29133	Higher in gd7	Not differential	Higher in rm9/rm10	VT22219, VT22220	No	No			Yes					Yes								Yes	Yes
Peak_8833	Lar-ME1	chr2L	19643624	19643824	Inside_Gene	Lar	FBgn0000464	32213	79.6106	251.52	Higher in Toll10b	2.88955e-05	16.7105	17.8681	11.6034	Not differential	Not differential	Not differential
Peak_8836	salm-DEE1	chr2L	11418915	11419115	Intergenic	salm	FBgn0261648	26498	254.382	123.418	Higher in gd7	0.00347974	13.1105	13.8113	26.9367	Higher in Toll10b	Not differential	Higher in Toll10b
Peak_8837	Mkk4-DEE1	chr3R	4465995	4466195	Intergenic	Mkk4	FBgn0024326	10322	326.191	91.222	Higher in gd7	9.15013e-07	44.1288	43.5148	29.3833	Higher in gd7	Not differential	Not differential					Yes	Yes				Yes									Yes
Peak_8860	UbcD6-DEE2	chr3R	815663	815863	Inside_Gene	UbcD6	FBgn0004436	37258	446.089	191.243	Higher in gd7	5.40029e-05	141.288	151.315	108.448	Not differential	Not differential	Not differential																Yes
Peak_8864	W-ME1	chr3L	18214235	18214435	Intergenic	W	FBgn0003997	35493	81.315	184.822	Higher in Toll10b	0.00774689	8.50564	7.28597	12.3927	Not differential	Not differential	Higher in Toll10b
Peak_8871	Doc1-DEE7	chr3L	9036245	9036445	Inside_Gene	Doc1	FBgn0028789	1315	354.064	99.6965	Higher in gd7	4.04562e-09	62.7949	1.20584	1.01816	Higher in gd7	Higher in gd7	Not differential	VT27876	No	Yes														Yes
Peak_8885	CadN-ME3	chr2L	17739488	17739688	Inside_Gene	CadN	FBgn0015609	12657	98.032	535.92	Higher in Toll10b	1.91655e-15	0.411581	1.60825	40.4893	Higher in Toll10b	Higher in rm9/rm10	Higher in Toll10b	VT9076	Yes	No						Yes		Yes																		Yes	Yes
Peak_8902	A2bp1-ME3	chr3L	10547536	10547736	Inside_Gene	A2bp1	FBgn0052062	38432	68.3286	288.546	Higher in Toll10b	7.58185e-09	11.5205	10.9378	28.1498	Higher in Toll10b	Not differential	Higher in Toll10b																															Yes
Peak_8909	ltl-ME2	chr3L	7515604	7515804	Inside_Gene	ltl	FBgn0052372	3020	79.233	229.777	Higher in Toll10b	9.57701e-06	0.26157	9.7962	106.072	Higher in Toll10b	Higher in rm9/rm10	Higher in Toll10b									Yes																			Yes	Yes	Yes
Peak_891	pyd-ME1	chr3R	4675702	4675902	Inside_Gene	pyd	FBgn0262614	3690	262.288	516.774	Higher in Toll10b	0.00620068	131.402	125.297	189.766	Higher in Toll10b	Not differential	Not differential									Yes														Yes					Yes	Yes	Yes
Peak_8928	C15-DEE3	chr3R	17331782	17331982	Inside_Gene	C15	FBgn0004863	6073	174.97	77.6852	Higher in gd7	0.0070036	11.5904	0.0161382	0	Higher in gd7	Not differential	Not differential				C15_650_Lin						Yes											Yes						Yes
Peak_8942	CG13896-DEE1	chr3L	725377	725577	Intergenic	CG13896	FBgn0035159	13526	501.243	251.026	Higher in gd7	0.00928408	13.274	9.84168	10.207	Not differential	Not differential	Not differential														Yes
Peak_8950	RhoGAP18B-DEE2	chrX	19049949	19050149	Inside_Gene	RhoGAP18B	FBgn0261461	2084	204.476	81.3925	Higher in gd7	0.00069528	14.7021	16.2673	6.38189	Higher in gd7	Not differential	Higher in rm9/rm10					Yes		Yes	Yes								Yes	Yes	Yes					Yes	Yes
Peak_8964	lgs-ME1	chr4	432287	432487	Intergenic	lgs	FBgn0039907	32049	105.549	252.175	Higher in Toll10b	0.000176032	53.6731	54.1992	42.4374	Not differential	Not differential	Not differential						Yes					Yes
Peak_8965	CG9380-ME3	chr2R	21086980	21087180	Inside_Gene	CG9380	FBgn0035094	9332	221.785	473.355	Higher in Toll10b	0.000322496	2.02443	4.62041	17.982	Not differential	Not differential	Not differential
Peak_897	zfh1-ME2	chr3R	26588037	26588237	Intergenic	zfh1	FBgn0004606	3410	93.7543	228.644	Higher in Toll10b	0.00493374	4.61651	4.94959	65.8308	Higher in Toll10b	Not differential	Higher in Toll10b	VT50108, VT50109	Yes	No			Yes
Peak_8981	kibra-ME2	chr3R	10542889	10543089	Inside_Gene	kibra	FBgn0262127	6893	340.112	857.586	Higher in Toll10b	4.06478e-08	11.9425	10.5357	29.7812	Higher in Toll10b	Not differential	Higher in Toll10b	VT41708	Yes	No			Yes																				Yes	Yes
Peak_9004	Doc1-DEE5	chr3L	9030792	9030992	Intergenic	Doc1	FBgn0028789	3482	204.437	69.8746	Higher in gd7	9.43161e-05	62.7949	1.20584	1.01816	Higher in gd7	Higher in gd7	Not differential	VT27873	No	No																												Yes
Peak_9009	CG43759-ME5	chrX	18861676	18861876	Inside_Gene	CG43759	FBgn0264090	37283	92.929	369.032	Higher in Toll10b	4.93814e-10	11.228	6.15826	8.00794	Not differential	Higher in gd7	Not differential										Yes
Peak_9054	jing-DEE5	chr2R	2486734	2486934	Inside_Gene	jing	FBgn0086655	11057	486.646	255.7	Higher in gd7	0.0026123	43.561	44.145	65.6868	Higher in Toll10b	Not differential	Not differential																							Yes
Peak_9057	CG1677-ME2	chrX	7187060	7187260	Inside_Gene	CG1677	FBgn0029941	1728	81.853	380.33	Higher in Toll10b	2.77683e-08	213.545	257.685	354.74	Higher in Toll10b	Not differential	Not differential	VT58194	Yes	No																									Yes	Yes	Yes
Peak_9091	sdt-DEE1	chrX	8107326	8107526	Inside_Gene	sdt	FBgn0261873	2635	1361.93	399.002	Higher in gd7	1.48698e-11	22.6283	24.6724	16.1457	Not differential	Not differential	Not differential																										Yes	Yes
Peak_9096	p53-ME1	chr3R	18864925	18865125	Intergenic	p53	FBgn0039044	11826	100.146	221.812	Higher in Toll10b	0.00498225	22.2429	20.4389	10.1309	Higher in gd7	Not differential	Higher in rm9/rm10								Yes									Yes
Peak_9098	CG14317-DEE1	chr3R	13897960	13898160	Intergenic	CG14317	FBgn0038566	8609	468.826	177.029	Higher in gd7	1.41485e-05	340.995	519.1	489.547	Higher in Toll10b	Not differential	Not differential													Yes
Peak_9139	abd-A-ME2	chr3R	12629341	12629541	Intergenic	abd-A	FBgn0000014	24285	165.046	391.735	Higher in Toll10b	0.000675644	3.13948	4.16364	6.32805	Higher in Toll10b	Not differential	Not differential	VT42787, VT42788	Yes	No
Peak_914	sns-ME2	chr2R	4689516	4689716	Inside_Gene	sns	FBgn0024189	3521	103.395	246.587	Higher in Toll10b	0.00344759	0.103623	0.145742	6.01574	Higher in Toll10b	Not differential	Higher in Toll10b						Yes			Yes									Yes	Yes								Yes	Yes	Yes	Yes
Peak_9147	CycE-ME3	chr2L	15736024	15736224	Inside_Gene	CycE	FBgn0010382	4239	198.738	780.221	Higher in Toll10b	2.94696e-13	96.4873	117.186	192.918	Higher in Toll10b	Not differential	Higher in Toll10b							Yes														Yes	Yes	Yes
Peak_9165	Elp2-DEE1	chr2R	6562567	6562767	Inside_Gene	Elp2	FBgn0033540	29326	174.708	59.7542	Higher in gd7	0.000684296	3.8205	3.33663	6.24418	Not differential	Not differential	Higher in Toll10b	VT14710	No	No
Peak_9232	noc-ME5	chr2L	14552638	14552838	Intergenic	noc	FBgn0005771	61778	97.566	226.857	Higher in Toll10b	0.000857217	13.6971	20.0642	85.3951	Higher in Toll10b	Not differential	Higher in Toll10b																			Yes
Peak_9261	CycG-DEE2	chr3R	27433493	27433693	Inside_Gene	CycG	FBgn0039858	1843	932.118	415.852	Higher in gd7	0.000146242	275.665	302.324	227.191	Not differential	Not differential	Not differential	VT50548	No	Yes		Yes				Yes	Yes								Yes										Yes	Yes	Yes
Peak_9281	rau-DEE1	chr2L	5902680	5902880	Intergenic	rau	FBgn0031745	23181	235.717	112.303	Higher in gd7	0.00225847	11.2325	3.12302	2.12142	Higher in gd7	Higher in gd7	Not differential																				Yes
Peak_929	cno-DEE3	chr3R	1037786	1037986	Inside_Gene	cno	FBgn0259212	5191	1117.23	522.891	Higher in gd7	0.000847779	83.6452	68.8403	66.3353	Not differential	Not differential	Not differential							Yes																Yes
Peak_9299	CG12012-ME2	chr3L	3390567	3390767	Intergenic	CG12012	FBgn0035444	13809	253.554	629.485	Higher in Toll10b	2.50147e-06	26.0745	13.5792	9.17494	Higher in gd7	Not differential	Not differential								Yes
Peak_9316	CycG-DEE3	chr3R	27433880	27434080	Inside_Gene	CycG	FBgn0039858	1456	884.114	406.107	Higher in gd7	0.000312429	275.665	302.324	227.191	Not differential	Not differential	Not differential	VT50548, VT50549	No	Yes
Peak_932	Lac-DEE1	chr2R	8342615	8342815	Inside_Gene	Lac	FBgn0010238	1919	1485.66	185.894	Higher in gd7	1.24118e-20	328.494	418.28	55.6606	Higher in gd7	Not differential	Higher in rm9/rm10					Yes											Yes								Yes
Peak_9329	baz-DEE3	chrX	17069895	17070095	Inside_Gene	baz	FBgn0000163	15855	256.662	101.543	Higher in gd7	0.00190395	31.389	23.4341	23.3618	Not differential	Not differential	Not differential
Peak_9335	shn-DEE1	chr2R	7072182	7072382	Inside_Gene	shn	FBgn0003396	1452	314.442	171.162	Higher in gd7	0.00923962	14.8481	2.60234	17.8519	Not differential	Not differential	Higher in Toll10b																							Yes
Peak_9356	CG2145-DEE1	chrX	10830517	10830717	Inside_Gene	CG2145	FBgn0030251	9027	349.41	175.516	Higher in gd7	0.00587158	13.8593	26.2972	36.0321	Higher in Toll10b	Higher in rm9/rm10	Not differential
Peak_9376	step-ME1	chr2L	21749021	21749221	Inside_Gene	step	FBgn0086779	4501	228.14	635.831	Higher in Toll10b	8.33226e-07	30.4203	31.857	32.3339	Not differential	Not differential	Not differential																			Yes
Peak_9377	CG34380-ME1	chr2L	6213596	6213796	Intergenic	CG34380	FBgn0085409	34462	134.413	361.981	Higher in Toll10b	9.01155e-06	3.65551	2.80985	22.3842	Higher in Toll10b	Not differential	Higher in Toll10b					Yes															Yes
Peak_9386	kni-ME1	chr3L	20689689	20689889	Intergenic	kni	FBgn0001320	1210	114.044	247.737	Higher in Toll10b	0.0018951	17.0047	45.8154	97.9838	Higher in Toll10b	Higher in rm9/rm10	Higher in Toll10b	VT33934	No	No		Yes			Yes					Yes		Yes	Yes	Yes
Peak_9390	CG14427-ME1	chrX	6933290	6933490	Inside_Gene	CG14427	FBgn0029931	1145	178.179	469.782	Higher in Toll10b	2.18454e-05	39.0444	67.0347	167.355	Higher in Toll10b	Not differential	Higher in Toll10b							Yes												Yes	Yes
Peak_9424	CG42342-DEE1	chr3R	12332040	12332240	Inside_Gene	CG42342	FBgn0259244	3547	203.207	90.7506	Higher in gd7	0.00219122	8.21137	2.72567	2.69737	Higher in gd7	Higher in gd7	Not differential									Yes																			Yes	Yes	Yes
Peak_9479	shn-DEE5	chr2R	7082864	7083064	Inside_Gene	shn	FBgn0003396	2716	442.078	224.865	Higher in gd7	0.00249293	14.8481	2.60234	17.8519	Not differential	Not differential	Higher in Toll10b	VT14978	Yes	Yes
Peak_9517	wun-DEE1	chr2R	5292029	5292229	Inside_Gene	wun	FBgn0016078	4194	946.548	225.679	Higher in gd7	1.87776e-13	37.0645	29.5903	39.1682	Not differential	Not differential	Not differential																			Yes
Peak_9519	cv-c-ME2	chr3R	10292089	10292289	Inside_Gene	cv-c	FBgn0086901	15145	169.558	382.651	Higher in Toll10b	0.00139857	2.04263	1.14491	5.0358	Higher in Toll10b	Not differential	Higher in Toll10b									Yes																	Yes			Yes	Yes
Peak_9545	cic-DEE1	chr3R	16083973	16084173	Inside_Gene	cic	FBgn0262582	5480	323.808	103.892	Higher in gd7	1.02632e-06	42.9948	31.1482	40.0837	Not differential	Not differential	Not differential																			Yes
Peak_9549	dlp-DEE1	chr3L	14633642	14633842	Inside_Gene	dlp	FBgn0041604	7940	289.798	110.462	Higher in gd7	0.00026693	51.1317	41.7378	27.3636	Higher in gd7	Not differential	Higher in rm9/rm10									Yes			Yes																Yes	Yes	Yes
Peak_9551	klar-ME1	chr3L	487273	487473	Inside_Gene	klar	FBgn0001316	3349	185.285	498.72	Higher in Toll10b	1.94096e-06	24.8671	22.4464	51.1108	Higher in Toll10b	Not differential	Higher in Toll10b																										Yes
Peak_9572	BubR1-ME2	chr2R	1826175	1826375	Inside_Gene	BubR1	FBgn0263855	35514	466.442	867.659	Higher in Toll10b	0.00290997	74.4449	70.8937	73.9779	Not differential	Not differential	Not differential
Peak_9590	CG11279-ME1	chr3L	13053018	13053218	Intergenic	CG11279	FBgn0036342	12906	102.34	251.603	Higher in Toll10b	0.000284634	12.1782	11.5347	15.0199	Not differential	Not differential	Not differential											Yes	Yes		Yes
Peak_9619	CG6197-ME2	chr2R	9505776	9505976	Intergenic	CG6197	FBgn0033859	24626	70.842	215.379	Higher in Toll10b	3.45299e-06	31.2008	39.9341	44.0176	Not differential	Not differential	Not differential	VT16258	Yes	Yes				Yes													Yes
Peak_9621	rux-DEE1	chrX	5916970	5917170	Intergenic	rux	FBgn0003302	14124	157.209	58.8774	Higher in gd7	0.000472831	6.96771	5.34289	5.73328	Not differential	Not differential	Not differential														Yes		Yes
Peak_9661	NetB-ME3	chrX	14644873	14645073	Intergenic	NetB	FBgn0015774	1463	59.5367	135.94	Higher in Toll10b	0.00481321	0.339773	1.79582	13.8935	Higher in Toll10b	Higher in rm9/rm10	Higher in Toll10b						Yes			Yes										Yes									Yes	Yes	Yes
Peak_9670	corto-DEE5	chr3R	922300	922500	Intergenic	corto	FBgn0010313	9505	454.156	198.092	Higher in gd7	0.000161564	45.0122	33.6798	91.9106	Higher in Toll10b	Not differential	Higher in Toll10b								Yes									Yes	Yes						Yes	Yes
Peak_9671	CG5144-DEE1	chr3L	9038287	9038487	Intergenic	CG5144	FBgn0035957	2051	185.967	76.0677	Higher in gd7	0.00161673	11.9195	6.16495	12.2214	Not differential	Not differential	Higher in Toll10b
Peak_9672	sns-ME1	chr2R	4687754	4687954	Inside_Gene	sns	FBgn0024189	1759	105.993	277.598	Higher in Toll10b	0.00389751	0.103623	0.145742	6.01574	Higher in Toll10b	Not differential	Higher in Toll10b						Yes
Peak_9678	ptc-DEE3	chr2R	4544114	4544314	Inside_Gene	ptc	FBgn0003892	6959	1584.87	744.931	Higher in gd7	0.000294618	34.5026	53.6605	98.7295	Higher in Toll10b	Not differential	Higher in Toll10b	VT13672, VT13673	Yes	No			Yes				Yes																Yes	Yes				Yes
Peak_9695	Obp99a-DEE1	chr3R	25492984	25493184	Inside_Gene	Obp99a	FBgn0039678	4194	712.324	204.336	Higher in gd7	2.09875e-10	107.688	195.521	9.57167	Higher in gd7	Higher in rm9/rm10	Higher in rm9/rm10	VT49502	No	No		Yes										Yes
Peak_9714	CG7627-ME1	chr2L	8359253	8359453	Inside_Gene	CG7627	FBgn0032026	3015	121.598	303.145	Higher in Toll10b	5.61134e-05	9.90203	10.0451	3.10524	Higher in gd7	Not differential	Higher in rm9/rm10																			Yes	Yes	Yes	Yes
Peak_9715	nahoda-ME1	chr2R	18799099	18799299	Inside_Gene	nahoda	FBgn0034797	12965	184.612	407.281	Higher in Toll10b	0.000755704	1.81688	3.3168	5.6147	Higher in Toll10b	Not differential	Higher in Toll10b
Peak_9774	bxd-DEE1	chr3R	12552337	12552537	Inside_Gene	bxd	FBgn0020556	19570	245.398	111.525	Higher in gd7	0.00634891	20.2307	33.6334	24.1473	Not differential	Not differential	Not differential												Yes											Yes			Yes	Yes
Peak_9782	CR44886-ME2	chrX	3239068	3239268	Inside_Gene	CR44886	FBgn0266180	3164	220.547	489.102	Higher in Toll10b	0.00219898	2.34716	3.43826	17.6627	Not differential	Not differential	Not differential
Peak_9799	CG32982-ME2	chr2L	9144886	9145086	Inside_Gene	CG32982	FBgn0052982	6112	283.803	530.161	Higher in Toll10b	0.00429575	7.83749	7.8392	91.8494	Higher in Toll10b	Not differential	Higher in Toll10b	VT4615	No	No			Yes
Peak_9843	Ten-a-DEE2	chrX	12154899	12155099	Inside_Gene	Ten-a	FBgn0267001	30837	160.066	59.3069	Higher in gd7	0.00116383	3.25561	3.82811	8.63026	Higher in Toll10b	Not differential	Higher in Toll10b
Peak_9856	CG34383-DEE1	chr3R	9550041	9550241	Inside_Gene	CG34383	FBgn0085412	9111	300.798	128.731	Higher in gd7	0.00109475	10.1685	14.6807	13.7948	Not differential	Not differential	Not differential													Yes
Peak_9878	CG3036-ME1	chr2L	4893335	4893535	Inside_Gene	CG3036	FBgn0031645	1222	242.211	493.702	Higher in Toll10b	0.000773693	46.9858	78.9465	359.386	Higher in Toll10b	Higher in rm9/rm10	Higher in Toll10b	VT2490	Yes	Yes			Yes													Yes							Yes
Peak_9919	Ns1-DEE3	chr3R	12890981	12891181	Inside_Gene	Ns1	FBgn0038473	7215	292.615	134.986	Higher in gd7	0.00235526	64.7259	61.1792	84.1729	Not differential	Not differential	Not differential										Yes
Peak_993	shn-DEE3	chr2R	7079075	7079275	Inside_Gene	shn	FBgn0003396	6505	496.255	273.612	Higher in gd7	0.00961322	14.8481	2.60234	17.8519	Not differential	Not differential	Higher in Toll10b	VT14976	No	No						Yes	Yes			Yes							Yes						Yes			Yes	Yes
Peak_995	CG8635-ME1	chr2R	4524041	4524241	Intergenic	CG8635	FBgn0033317	4573	268.105	506.886	Higher in Toll10b	0.00952404	25.8223	30.6204	38.6658	Not differential	Not differential	Not differential						Yes
Peak_9966	ex-DEE3	chr2L	441866	442066	Inside_Gene	ex	FBgn0004583	9235	1212.58	368.178	Higher in gd7	6.8409e-12	5.7986	6.39622	10.7078	Not differential	Not differential	Not differential					Yes		Yes													Yes			Yes
Peak_9970	CG10103-DEE4	chr3L	6825120	6825320	Intergenic	CG10103	FBgn0035715	75522	264.196	124.998	Higher in gd7	0.00137798	53.0076	58.2476	74.0661	Not differential	Not differential	Not differential	VT26753	No	No										Yes
Peak_9981	Btk29A-DEE2	chr2L	8275787	8275987	Inside_Gene	Btk29A	FBgn0003502	1562	882.641	479.013	Higher in gd7	0.00473794	164.844	137.426	97.2064	Higher in gd7	Not differential	Not differential									Yes												Yes					Yes	Yes	Yes	Yes	Yes
Peak_9985	tup-DEE4	chr2L	18877416	18877616	Inside_Gene	tup	FBgn0003896	3644	267.785	110.252	Higher in gd7	0.00113371	35.7972	1.46436	1.13789	Higher in gd7	Higher in gd7	Not differential	VT9667, VT9668	No	Yes
Peak_999	fra-DEE1	chr2R	8418273	8418473	Inside_Gene	fra	FBgn0011592	1714	1213.84	335.331	Higher in gd7	1.38724e-13	45.3511	25.0672	30.6206	Higher in gd7	Higher in gd7	Not differential					Yes										Yes																Yes
[truncated: 20 more columns]
