# Supplementary material for: Genome-wide identification of Drosophila dorso-ventral enhancers by differential histone acetylation analysis
Source: Genome Biol. 2016 Sep 27;17:196. doi: 10.1186/s13059-016-1057-2 (PMC5037609; doi:10.1186/s13059-016-1057-2)
Supplement: Supplementary file 5 — Spreadsheet showing all identified DV enhancers that overlap a gene’s TSS, the assigned gene and its expression in the DV mutants, H3K27ac and transcription factor ChIP enrichment, and overlap with known DV enhancers and Vienna Tiles. (XLSX 147 kb) [file 13059_2016_1057_MOESM5_ESM.xlsx]

## Sheet: description
Column name	Description
peak_name	Peakzilla CBP peak name
name	Assigned enhancer name (derived from predicted target gene and nearest TSS)
chr	dm3 reference chromosome
start	dm3 start coordinate
end	dm3 end coordinate
classification	Location of enhancer (TSS only in this list)
assigned_tss_gene	Nearest TSS Flybase symbol
assigned_tss_fb_gene_id	Nearest TSS Flybase ID
nearest_expressed_gene	Nearest gene Flybase symbol expressed in mesoderm or dorsal ectoderm
nearest_expressed_gene_id	Nearest gene Flybase ID expressed in mesoderm or dorsal ectoderm
gd7_FPKM	Cufflinks RNA-seq FPKM in dorsal ectoderm
tollrm9rm10_FPKM	Cufflinks RNA-seq FPKM in neurogenic ectoderm
toll10b_FPKM	Cufflinks RNA-seq FPKM in mesoderm
RNAseq_gd7_vs_toll10b	Cuffdiff comparison between dorsal ectoderm and mesoderm
RNAseq_gd7_vs_tollrm9rm10	Cuffdiff comparison between dorsal ectoderm and neurogenic ectoderm
RNAseq_tollrm9rm10_vs_toll10b	Cuffdiff comparison between neurogenic ectoderm and mesoderm
mean_gd7_k27ac_score	Normalized DESeq2 dorsal ectoderm H3K27ac score
mean_toll10b_k27ac_score	Normalized DESeq2 mesoderm H3K27ac score
differential_k27ac	DESeq2 differential H3K27ac call
differential_k27ac_pvalue	DESeq2 adjusted pvalue for differential H3K27ac
ViennaTiles	Vienna Tile IDs of all overlapping tiles
TileHasMesoTerm	Whether any overlapping tile is annotated as expressed in the mesoderm
TileHasAmnioTerm	Whether any overlapping tile is annotated as expressed in the amnioserosa
KnownEnhancer	Name of overlapping known enhancer
Dl	ChIP-seq enrichment over input (log2)
Mad	ChIP-seq enrichment over input (log2)
Sna	ChIP-seq enrichment over input (log2)
Twi	ChIP-seq enrichment over input (log2)
Zld	ChIP-seq enrichment over input (log2)
Zen	ChIP-seq enrichment over input (log2)

## Sheet: tss_regions_list
peak_name	name	chr	start	end	classification	assigned_tss_gene	assigned_tss_fb_gene_id	nearest_expressed_gene	nearest_expressed_gene_id	gd7_FPKM	tollrm9rm10_FPKM	toll10b_FPKM	RNAseq_gd7_vs_toll10b	RNAseq_gd7_vs_tollrm9rm10	RNAseq_tollrm9rm10_vs_toll10b	mean_gd7_k27ac_score	mean_toll10b_k27ac_score	differential_k27ac	differential_k27ac_pvalue	ViennaTiles	TileHasMesoTerm	TileHasAmnioTerm	KnownEnhancer	Dl	Mad	Sna	Twi	Zld	Zen
Peak_10019	CG12177-ME@CG12177-TSS	chrX	13574119	13574319	TSS	CG12177	FBgn0030510	CG12177	FBgn0030510	4.83664	6.51428	95.8704	Higher in Toll10b	Not differential	Higher in Toll10b	220.041	537.724	Higher in Toll10b	1.80173e-05					1.9197	0.730597	0.583186	5.34031	1.53119	0.445842
Peak_10077	Phm-ME1@Phm-TSS	chr2R	19875363	19875563	TSS	Phm	FBgn0019948	Phm	FBgn0019948	11.5432	12.6903	19.6692	Not differential	Not differential	Not differential	278.868	1154.48	Higher in Toll10b	3.24843e-15				Phm_Markstein	4.8092	1.22548	1.65965	5.92015	0.343421	0.906798
Peak_10115	Atg9-DEE@Atg9-TSS	chr2R	12181808	12182008	TSS	Atg9	FBgn0034110	Atg9	FBgn0034110	20.5904	17.1572	24.9081	Not differential	Not differential	Not differential	1024.18	600.141	Higher in gd7	0.00902329					0.75894	1.58852	-0.574163	2.70681	2.1726	3.5831
Peak_1012	sna-ME5@CR45293-TSS	chr2L	15486797	15486997	TSS	CR45293	FBgn0266831	sna	FBgn0003448	2.0815	14.7308	753.542	Higher in Toll10b	Higher in rm9/rm10	Higher in Toll10b	65.4558	1520.68	Higher in Toll10b	4.62716e-48					3.65434	0.0745922	1.86645	7.03313	0.561185	-0.385833
Peak_10156	CG7137-DEE@cora-TSS	chr2R	15117251	15117451	TSS	cora	FBgn0010434	CG7137	FBgn0034422	30.7996	27.0881	60.4913	Higher in Toll10b	Not differential	Higher in Toll10b	240.382	95.5204	Higher in gd7	0.000297185					0.808511	2.05653	0.0904692	0.853984	-0.163225	0.111714
Peak_10217	Coop-DEE@CR43723-TSS	chr2R	3380793	3380993	TSS	CR43723	FBgn0263967	Coop	FBgn0263240	40.9576	35.5595	11.3306	Higher in gd7	Not differential	Higher in rm9/rm10	621.563	333.677	Higher in gd7	0.00577262					0.589374	0.352667	0.457524	0.436072	0.449436	1.27892
Peak_10367	CG2991-DEE@CG2991-TSS	chr2L	2861584	2861784	TSS	CG2991	FBgn0031474	CG2991	FBgn0031474	40.6601	36.2879	21.4166	Higher in gd7	Not differential	Higher in rm9/rm10	290.798	132.426	Higher in gd7	0.00313013					0.675092	2.5117	-0.344185	-0.0636252	0.090259	0.45341
Peak_10474	CG2852-DEE@CG2852-TSS	chr2R	18532199	18532399	TSS	CG2852	FBgn0034753	CG2852	FBgn0034753	190.971	273.057	236.238	Not differential	Not differential	Not differential	401.21	168.475	Higher in gd7	8.29292e-05					0.640905	1.07851	-0.1868	-0.450041	-0.0435678	0.541792
Peak_10481	CG32425-ME@CG32425-TSS	chr3L	20501691	20501891	TSS	CG32425	FBgn0052425	CG32425	FBgn0052425	68.1991	71.9201	54.1606	Not differential	Not differential	Not differential	211.249	399.543	Higher in Toll10b	0.00311556					1.35026	-0.0579198	0.764576	4.34374	-0.348169	0.0634454
Peak_10609	heph-DEE1@heph-TSS	chr3R	27761730	27761930	TSS	heph	FBgn0011224	heph	FBgn0011224	98.1915	126.341	99.4705	Not differential	Not differential	Not differential	310.014	154.286	Higher in gd7	0.00521772					-0.0182192	1.60551	1.13666	0.630625	1.24555	2.77595
Peak_10895	Phm-ME2@Phm-TSS	chr2R	19875902	19876102	TSS	Phm	FBgn0019948	Phm	FBgn0019948	11.5432	12.6903	19.6692	Not differential	Not differential	Not differential	252.462	883.992	Higher in Toll10b	1.29769e-12					1.87902	2.23484	0.720552	1.97369	1.52475	2.8132
Peak_10935	fus-DEE3@CR45143-TSS	chr2R	11564132	11564332	TSS	CR45143	FBgn0266636	fus	FBgn0023441	9.10335	8.26971	5.56097	Not differential	Not differential	Not differential	361.612	170.766	Higher in gd7	0.00124021					1.08019	1.06541	0.959535	-0.0902686	0.747236	1.11838
Peak_10954	Su(var)205-ME@Su(var)205-TSS	chr2L	8210979	8211179	TSS	Su(var)205	FBgn0003607	Su(var)205	FBgn0003607	439.463	555.85	1098.3	Higher in Toll10b	Not differential	Higher in Toll10b	1162.18	1983.19	Higher in Toll10b	0.00949291	VT4124	No	No		1.63104	2.03925	-0.390827	1.60635	1.46864	3.03096
Peak_10981	rux-ME@rux-TSS	chrX	5931388	5931588	TSS	rux	FBgn0003302	rux	FBgn0003302	6.96771	5.34289	5.73328	Not differential	Not differential	Not differential	238.692	440.667	Higher in Toll10b	0.00843087					0.88368	2.14102	1.06912	1.83053	1.76114	2.4302
Peak_11021	CG9300-DEE@CR44677-TSS	chr3L	19549279	19549479	TSS	CR44677	FBgn0265888	CG9300	FBgn0036886	39.4565	44.5289	34.3293	Not differential	Not differential	Not differential	1479.14	788.029	Higher in gd7	0.003763					0.57061	0.64011	-0.027267	-0.58291	0.156605	0.46007
Peak_11025	zfh1-ME1@zfh1-TSS	chr3R	26592253	26592453	TSS	zfh1	FBgn0004606	zfh1	FBgn0004606	4.61651	4.94959	65.8308	Higher in Toll10b	Not differential	Higher in Toll10b	117.223	287.642	Higher in Toll10b	0.00201197	VT50111	No	No		0.967527	0.184503	0.627423	0.212878	0.33512	0.186414
Peak_1104	ced-6-DEE2@ced-6-TSS	chr2R	5328934	5329134	TSS	ced-6	FBgn0029092	ced-6	FBgn0029092	128.538	92.8513	42.7631	Higher in gd7	Not differential	Higher in rm9/rm10	495.677	244.211	Higher in gd7	0.000903809	VT14084	No	No		0.883153	2.2029	0.534864	1.25752	1.94343	1.80719
Peak_11125	CG4603-DEE@CR45160-TSS	chr3L	5128618	5128818	TSS	CR45160	FBgn0266653	CG4603	FBgn0035593	9.01154	7.04969	14.4726	Not differential	Not differential	Higher in Toll10b	950.502	495.646	Higher in gd7	0.00140709					0.760498	1.0573	0.511062	0.113267	2.55579	3.33575
Peak_11159	Ptp99A-ME2@Ptp99A-TSS	chr3R	25286788	25286988	TSS	Ptp99A	FBgn0004369	Ptp99A	FBgn0004369	7.09727	5.59959	7.81462	Not differential	Not differential	Not differential	72.182	198.454	Higher in Toll10b	0.0029464					2.26424	0.484071	1.06771	5.62452	0.353717	-0.389138
Peak_11259	fus-DEE1@fus-TSS	chr2R	11562878	11563078	TSS	fus	FBgn0023441	fus	FBgn0023441	9.10335	8.26971	5.56097	Not differential	Not differential	Not differential	311.834	154.424	Higher in gd7	0.00361781					0.177343	0.598959	-1.72543	1.18188	0.134954	1.17468
Peak_1132	sna-ME3@CR45293-TSS	chr2L	15486008	15486208	TSS	CR45293	FBgn0266831	sna	FBgn0003448	2.0815	14.7308	753.542	Higher in Toll10b	Higher in rm9/rm10	Higher in Toll10b	100.065	479.758	Higher in Toll10b	5.61998e-11				sna-S_Perry	5.17382	1.22418	4.2832	7.75645	1.38258	2.25997
Peak_11359	MESR3-ME@MESR3-TSS	chr2L	18652212	18652412	TSS	MESR3	FBgn0032694	MESR3	FBgn0032694	8.97402	11.1489	9.36228	Not differential	Not differential	Not differential	125.05	2309.45	Higher in Toll10b	1.99883e-49				Cyp310a1_Ozdemir	2.16377	0.0879298	0.56812	2.98167	-0.0100407	0.745919
Peak_11398	p53-ME2@CR44226-TSS	chr3R	18866669	18866869	TSS	CR44226	FBgn0265157	p53	FBgn0039044	22.2429	20.4389	10.1309	Higher in gd7	Not differential	Higher in rm9/rm10	71.3008	195.555	Higher in Toll10b	0.00119468					0.726035	-1.68649	0.813417	2.3301	-0.383484	-0.0409898
Peak_1145	CR44676-DEE2@CR44676-TSS	chr3L	19554140	19554340	TSS	CR44676	FBgn0265887	CR44676	FBgn0265887	6.24128	10.2614	2.78171	Not differential	Not differential	Higher in rm9/rm10	1052.17	441.318	Higher in gd7	2.88955e-05					2.17974	1.95383	2.43617	4.10107	1.81198	2.33228
Peak_11468	Aldh-ME@Shawl-TSS	chr2L	9388210	9388410	TSS	Shawl	FBgn0085395	Aldh	FBgn0012036	12.0789	12.9212	23.6296	Higher in Toll10b	Not differential	Higher in Toll10b	112.143	404.163	Higher in Toll10b	1.84419e-09					0.760396	0.0663418	0.601026	3.05908	0.155805	0.161844
Peak_11504	tkv-ME@tkv-TSS	chr2L	5240474	5240674	TSS	tkv	FBgn0003716	tkv	FBgn0003716	70.5937	49.123	53.6174	Not differential	Not differential	Not differential	267.612	744.132	Higher in Toll10b	6.113e-06					1.33453	0.851818	0.290368	0.589233	-0.645096	1.32105
Peak_1153	CadN-ME@CadN-TSS	chr2L	17752543	17752743	TSS	CadN	FBgn0015609	CadN	FBgn0015609	0.411581	1.60825	40.4893	Higher in Toll10b	Higher in rm9/rm10	Higher in Toll10b	89.5273	195.586	Higher in Toll10b	0.00934102					0.903806	1.73646	0.880704	3.63163	1.47641	1.34627
Peak_1161	CR44676-DEE1@CR44677-TSS	chr3L	19551258	19551458	TSS	CR44677	FBgn0265888	CR44676	FBgn0265887	6.24128	10.2614	2.78171	Not differential	Not differential	Higher in rm9/rm10	1608.17	841.888	Higher in gd7	0.00687783					0.524691	1.80604	0.732747	1.98537	2.00168	2.66049
Peak_11698	RnrS-ME1@RnrS-TSS	chr2R	7872060	7872260	TSS	RnrS	FBgn0011704	RnrS	FBgn0011704	78.7142	158.894	360.841	Higher in Toll10b	Higher in rm9/rm10	Higher in Toll10b	663.829	1421.07	Higher in Toll10b	9.99067e-05					0.936945	0.790436	0.643699	2.55914	0.106722	1.57336
Peak_1179	Picot-DEE1@Alk-TSS	chr2R	12527665	12527865	TSS	Alk	FBgn0040505	Picot	FBgn0024315	6.64535	4.52449	1.21501	Higher in gd7	Not differential	Higher in rm9/rm10	209.009	103.559	Higher in gd7	0.00662696					1.43876	4.081	1.72056	3.28909	2.88272	4.21793
Peak_11812	gig-DEE@CR44679-TSS	chr3L	20098410	20098610	TSS	CR44679	FBgn0265890	gig	FBgn0005198	26.1908	28.5935	25.0468	Not differential	Not differential	Not differential	320.178	101.651	Higher in gd7	7.94702e-07					0.0926585	1.67064	0.369056	0.248431	0.610784	0.656226
Peak_11840	CG6966-ME@CR44944-TSS	chr3R	10864988	10865188	TSS	CR44944	FBgn0266249	CG6966	FBgn0038286	28.321	14.6037	11.0977	Higher in gd7	Higher in gd7	Not differential	57.7095	288.549	Higher in Toll10b	7.54395e-13	VT41876	Yes	No		3.53701	0.805712	2.35491	3.46869	-0.0570008	-0.186389
Peak_11952	Girdin-DEE@Girdin-TSS	chr3L	3178921	3179121	TSS	Girdin	FBgn0035411	Girdin	FBgn0035411	45.9659	47.273	18.5425	Higher in gd7	Not differential	Higher in rm9/rm10	491.809	258.648	Higher in gd7	0.00674057					0.389565	1.4817	2.2383	1.12011	2.92723	3.67959
Peak_11963	CHES-1-like-ME1@CHES-1-like-TSS	chrX	7598370	7598570	TSS	CHES-1-like	FBgn0029504	CHES-1-like	FBgn0029504	2.75428	3.17726	5.49143	Higher in Toll10b	Not differential	Higher in Toll10b	129.472	274.601	Higher in Toll10b	0.00134007					0.871832	1.04233	0.208038	1.85341	0.279789	-0.320451
Peak_11969	Tsp39D-ME@dimm-TSS	chr2L	21330918	21331118	TSS	dimm	FBgn0023091	Tsp39D	FBgn0032943	30.5441	28.8134	4.68581	Higher in gd7	Not differential	Higher in rm9/rm10	94.6354	188.097	Higher in Toll10b	0.00961895					1.00681	-0.529591	1.02315	4.40597	-0.0727251	-0.151756
Peak_11978	rost-ME@CG9541-TSS	chr2L	8975657	8975857	TSS	CG9541	FBgn0032083	rost	FBgn0011705	65.8722	29.4739	7.35068	Higher in gd7	Higher in gd7	Higher in rm9/rm10	65.7898	146.688	Higher in Toll10b	0.00991681					2.11565	-0.156683	1.04443	4.45415	0.0100551	-0.705633
Peak_1199	CG2162-DEE2@CG2162-TSS	chr3L	3038051	3038251	TSS	CG2162	FBgn0035388	CG2162	FBgn0035388	62.2608	31.2737	31.6973	Higher in gd7	Higher in gd7	Not differential	931.345	530.967	Higher in gd7	0.0086715					2.46827	3.20207	0.241239	1.66132	3.94978	3.91286
Peak_11999	ced-6-DEE1@ced-6-TSS	chr2R	5328459	5328659	TSS	ced-6	FBgn0029092	ced-6	FBgn0029092	128.538	92.8513	42.7631	Higher in gd7	Not differential	Higher in rm9/rm10	750.122	289.077	Higher in gd7	1.1548e-06	VT14084	No	No		1.33517	0.738596	0.0648923	0.138197	1.01567	3.82841
Peak_12027	Lpin-ME@Lpin-TSS	chr2R	4037915	4038115	TSS	Lpin	FBgn0263593	Lpin	FBgn0263593	2.84375	3.64483	9.73819	Higher in Toll10b	Not differential	Higher in Toll10b	121.851	379.984	Higher in Toll10b	3.11499e-07					0.119144	0.24179	0.0126376	4.62812	-0.560292	-1.11084
Peak_12061	CG6686-DEE1@CR43314-TSS	chr2L	11970334	11970534	TSS	CR43314	FBgn0263019	CG6686	FBgn0032388	66.1623	78.2386	96.3076	Higher in Toll10b	Not differential	Not differential	337.448	111.177	Higher in gd7	5.81271e-07					0.19514	1.67758	-0.734328	0.874059	1.35021	2.71829
Peak_12090	zen2-DEE2@CG34297-TSS	chr3R	2573686	2573886	TSS	CG34297	FBgn0085326	zen2	FBgn0004054	33.5898	3.90905	1.31315	Higher in gd7	Higher in gd7	Higher in rm9/rm10	212.954	92.5376	Higher in gd7	0.00441149					1.14781	-0.371711	-1.26947	2.34002	-0.278322	1.95379
Peak_1213	sdt-DEE1@sdt-TSS	chrX	8109304	8109504	TSS	sdt	FBgn0261873	sdt	FBgn0261873	22.6283	24.6724	16.1457	Not differential	Not differential	Not differential	1004.98	321.55	Higher in gd7	1.2646e-07					2.6963	2.89137	1.21706	2.91124	3.71756	4.11924
Peak_12132	RapGAP1-DEE@RapGAP1-TSS	chr2L	7544651	7544851	TSS	RapGAP1	FBgn0264895	RapGAP1	FBgn0264895	24.1304	18.309	50.7131	Higher in Toll10b	Not differential	Higher in Toll10b	519.407	275.37	Higher in gd7	0.00827452					0.410351	0.523428	0.228738	-0.219398	0.747437	2.09887
Peak_12163	CG1673-ME1@CR44621-TSS	chrX	13289422	13289622	TSS	CR44621	FBgn0265832	CG1673	FBgn0030482	2.04037	3.5259	98.6277	Higher in Toll10b	Not differential	Higher in Toll10b	74.6376	344.989	Higher in Toll10b	2.03764e-11					2.76331	0.143665	0.185591	5.24324	0.0961281	-0.0321581
Peak_12220	htl-ME3@htl-TSS	chr3R	13878754	13878954	TSS	htl	FBgn0010389	htl	FBgn0010389	0.797398	0.506948	79.7202	Higher in Toll10b	Not differential	Higher in Toll10b	94.072	467.176	Higher in Toll10b	5.29195e-12					1.06012	0.277341	0.680076	2.47171	0.0733136	-0.0389221
Peak_12280	Pvr-DEE@Pvr-TSS	chr2L	8239075	8239275	TSS	Pvr	FBgn0032006	Pvr	FBgn0032006	1.27111	1.10069	5.00807	Higher in Toll10b	Not differential	Higher in Toll10b	314.985	114.706	Higher in gd7	2.57718e-05					0.559081	0.325087	-0.319864	-0.0769796	-0.118871	0.734996
Peak_12304	ec-DEE@ec-TSS	chrX	3739131	3739331	TSS	ec	FBgn0000542	ec	FBgn0000542	12.835	17.1918	23.8203	Not differential	Not differential	Not differential	849.471	367.209	Higher in gd7	0.000240801					2.80004	0.669721	1.29537	3.54569	0.94942	1.65234
Peak_1233	Su(dx)-ME@CG4238-TSS	chr2L	2013962	2014162	TSS	CG4238	FBgn0031384	Su(dx)	FBgn0003557	27.41	29.9143	31.808	Not differential	Not differential	Not differential	169.964	360.269	Higher in Toll10b	0.00124124					1.78442	2.05962	1.21177	5.13165	3.13775	2.35972
Peak_1240	Nnf1b-DEE@CR44988-TSS	chr2L	715223	715423	TSS	CR44988	FBgn0266323	Nnf1b	FBgn0051658	25.121	13.7211	13.5608	Not differential	Not differential	Not differential	280.356	125.586	Higher in gd7	0.000889771					0.275135	1.67494	1.1614	0.158373	1.32267	1.93018
Peak_12400	l(3)neo38-ME@l(3)neo38-TSS	chr3R	7600291	7600491	TSS	l(3)neo38	FBgn0265276	l(3)neo38	FBgn0265276	52.7366	76.0301	166.048	Higher in Toll10b	Not differential	Higher in Toll10b	891.872	1545.71	Higher in Toll10b	0.00219787					0.709734	1.2908	-0.821361	1.765	-0.823841	0.809656
Peak_12462	CG13427-DEE3@CR44652-TSS	chr2R	16429113	16429313	TSS	CR44652	FBgn0265863	CG13427	FBgn0034514	2472.14	3025.46	2274.83	Not differential	Not differential	Not differential	327.137	154.609	Higher in gd7	0.00344218					0.644346	1.69888	-0.949159	0.96522	2.97815	1.98889
Peak_12601	mfas-DEE1@mfas-TSS	chr3R	7818619	7818819	TSS	mfas	FBgn0260745	mfas	FBgn0260745	6.87807	34.1952	6.17935	Not differential	Higher in rm9/rm10	Higher in rm9/rm10	618.067	304.69	Higher in gd7	0.00185408					0.243149	1.06029	0.67866	0.750569	0.424471	0.915582
Peak_1261	Lac-DEE1@Lac-TSS	chr2R	8340664	8340864	TSS	Lac	FBgn0010238	Lac	FBgn0010238	328.494	418.28	55.6606	Higher in gd7	Not differential	Higher in rm9/rm10	909.21	155.872	Higher in gd7	3.59062e-16					2.03216	2.99339	1.08754	3.11917	3.2135	3.16995
Peak_12626	hng3-ME2@hng3-TSS	chr3L	755229	755429	TSS	hng3	FBgn0035160	hng3	FBgn0035160	24.7641	20.5712	21.9625	Not differential	Not differential	Not differential	197.611	377.31	Higher in Toll10b	0.00367292					1.0764	0.351471	0.698394	1.69166	0.224221	0.780869
Peak_12715	tup-DEE2@CR44737-TSS	chr2L	18894085	18894285	TSS	CR44737	FBgn0265950	tup	FBgn0003896	35.7972	1.46436	1.13789	Higher in gd7	Higher in gd7	Not differential	821.936	169.728	Higher in gd7	4.1185e-17	VT9677	No	Yes	VT9677_Kvon	0.0750544	-0.198884	1.12269	3.45989	-0.498673	0.369495
Peak_12737	dpp-DEE10@tRNA:Y1:22Fa-TSS	chr2L	2463167	2463367	TSS	tRNA:Y1:22Fa	FBgn0012016	dpp	FBgn0000490	18.7359	2.24715	3.00537	Higher in gd7	Higher in gd7	Not differential	220.198	99.3807	Higher in gd7	0.00211415					-0.0580872	-0.0453374	0.65629	-0.372446	-0.605218	-0.349703
Peak_12837	tup-DEE1@tup-TSS	chr2L	18880557	18880757	TSS	tup	FBgn0003896	tup	FBgn0003896	35.7972	1.46436	1.13789	Higher in gd7	Higher in gd7	Not differential	551.963	127.901	Higher in gd7	8.76926e-13	VT9669	No	No		0.400617	1.02424	0.830305	0.288349	0.238914	1.17722
Peak_12879	CG4500-ME6@CG4500-TSS	chr2L	14026580	14026780	TSS	CG4500	FBgn0028519	CG4500	FBgn0028519	4.44147	9.3231	516.032	Higher in Toll10b	Not differential	Higher in Toll10b	122.226	1322.36	Higher in Toll10b	1.01395e-27					1.29579	-0.599755	1.26064	4.01956	-0.0718857	0.234771
Peak_12978	Orc2-ME@Orc2-TSS	chr3R	9790575	9790775	TSS	Orc2	FBgn0015270	Orc2	FBgn0015270	10.2031	11.3456	22.6636	Not differential	Not differential	Not differential	377.66	658.697	Higher in Toll10b	0.00762607					0.805526	0.416863	-0.656586	0.678513	1.34	1.89377
Peak_1307	CG6175-DEE3@CR45250-TSS	chr3L	11336032	11336232	TSS	CR45250	FBgn0266785	CG6175	FBgn0036152	10.582	6.7135	5.19316	Higher in gd7	Not differential	Not differential	543.909	286.853	Higher in gd7	0.00344759					0.335702	1.92166	1.39774	2.64773	1.23457	0.311064
Peak_13125	me31B-DEE@mthl15-TSS	chr2L	10237977	10238177	TSS	mthl15	FBgn0051720	me31B	FBgn0004419	1442.16	1292.46	1233.51	Not differential	Not differential	Not differential	659.471	367.45	Higher in gd7	0.00991902					0.264984	0.248109	0.138401	-0.392456	0.277995	1.29364
Peak_13234	CG4500-ME5@CG4500-TSS	chr2L	14026205	14026405	TSS	CG4500	FBgn0028519	CG4500	FBgn0028519	4.44147	9.3231	516.032	Higher in Toll10b	Not differential	Higher in Toll10b	121.531	1110.77	Higher in Toll10b	1.51049e-27					1.2983	0.270941	-0.537983	3.44145	-0.260271	0.542943
Peak_13268	rib-DEE1@wbl-TSS	chr2R	15136978	15137178	TSS	wbl	FBgn0004003	rib	FBgn0003254	26.8231	31.4484	101.339	Higher in Toll10b	Not differential	Higher in Toll10b	246.579	83.7779	Higher in gd7	2.10496e-05					1.13854	2.14276	0.395166	-0.779904	-0.0242067	0.203247
Peak_13340	jbug-DEE1@jbug-TSS	chr2R	18615868	18616068	TSS	jbug	FBgn0028371	jbug	FBgn0028371	22.854	32.9405	11.3201	Higher in gd7	Not differential	Higher in rm9/rm10	382.987	115.258	Higher in gd7	2.19049e-08					0.346007	1.26735	1.6425	1.23526	2.57402	1.6772
Peak_13363	PyK-ME@PyK-TSS	chr3R	18194803	18195003	TSS	PyK	FBgn0003178	PyK	FBgn0003178	18.9217	25.6445	14.5303	Not differential	Not differential	Higher in rm9/rm10	157.886	306.988	Higher in Toll10b	0.00521057					0.749819	0.321626	-0.360967	0.859966	0.610228	-0.936309
Peak_1338	CR44920-ME2@CR44917-TSS	chr2L	21855826	21856026	TSS	CR44917	FBgn0266222	CR44920	FBgn0266225	6.47677	2.12835	1.01958	Higher in gd7	Not differential	Not differential	292.718	584.324	Higher in Toll10b	0.000670114					1.10512	2.08945	0.201077	3.49442	1.39208	1.86173
Peak_1343	Ptr-DEE2@Ptr-TSS	chr2R	2083984	2084184	TSS	Ptr	FBgn0262867	Ptr	FBgn0262867	128.284	191.328	10.3267	Higher in gd7	Not differential	Higher in rm9/rm10	532.063	271.345	Higher in gd7	0.00949291					3.2169	3.7602	4.08811	3.90682	3.30684	4.96095
Peak_13468	htl-ME4@htl-TSS	chr3R	13878989	13879189	TSS	htl	FBgn0010389	htl	FBgn0010389	0.797398	0.506948	79.7202	Higher in Toll10b	Not differential	Higher in Toll10b	86.2028	386.484	Higher in Toll10b	2.65635e-12					0.76799	3.68334	0.648718	2.09542	0.390492	1.26384
Peak_13473	CG10674-DEE@CG10674-TSS	chr3L	5129338	5129538	TSS	CG10674	FBgn0035592	CG10674	FBgn0035592	28.2526	31.6199	13.4482	Not differential	Not differential	Not differential	911.251	529.621	Higher in gd7	0.00949291					0.428858	1.24896	0.760944	3.53742	1.68825	2.08747
Peak_13521	Desat1-ME@Desat1-TSS	chr3R	8269998	8270198	TSS	Desat1	FBgn0086687	Desat1	FBgn0086687	48.0122	61.1293	32.1317	Not differential	Not differential	Higher in rm9/rm10	175.028	393.726	Higher in Toll10b	0.000114895					1.32385	-0.598993	1.03755	4.04065	-0.595391	-0.218957
Peak_136	CG16813-DEE@CG16813-TSS	chr2L	13227386	13227586	TSS	CG16813	FBgn0032490	CG16813	FBgn0032490	3.08918	4.56881	10.7192	Higher in Toll10b	Not differential	Higher in Toll10b	652.425	324.84	Higher in gd7	0.00871215					3.52387	4.22113	3.42019	4.49114	3.83261	4.18823
Peak_13876	RpL34b-DEE@RpL34b-TSS	chr3R	5225970	5226170	TSS	RpL34b	FBgn0037686	RpL34b	FBgn0037686	561.952	873.786	1940.05	Higher in Toll10b	Not differential	Higher in Toll10b	890.888	394.952	Higher in gd7	2.34806e-05					1.9212	1.98315	-2.6747	1.68834	-0.12851	2.72705
Peak_14057	snoRNA:Me28S-A774a-DEE@CG17672-TSS	chr3L	13022979	13023179	TSS	CG17672	FBgn0083978	snoRNA:Me28S-A774a	FBgn0086079	0	0	30.3846	Not differential	Not differential	Not differential	227.502	108.048	Higher in gd7	0.00486191					0.781839	1.08634	1.03342	0.62471	0.906595	0.121159
Peak_1419	htl-ME2@htl-TSS	chr3R	13876004	13876204	TSS	htl	FBgn0010389	htl	FBgn0010389	0.797398	0.506948	79.7202	Higher in Toll10b	Not differential	Higher in Toll10b	173.131	693.032	Higher in Toll10b	4.32125e-11				htl_Stathopoulos	2.0423	0.694344	1.46009	5.51053	0.827671	0.66147
Peak_1424	sdt-DEE2@sdt-TSS	chrX	8109934	8110134	TSS	sdt	FBgn0261873	sdt	FBgn0261873	22.6283	24.6724	16.1457	Not differential	Not differential	Not differential	1061.09	461.634	Higher in gd7	0.000189074					1.48999	2.28695	2.4289	2.8892	2.39689	2.5765
Peak_143	tin-ME@tin-TSS	chr3R	17204528	17204728	TSS	tin	FBgn0004110	tin	FBgn0004110	0.170036	1.57518	100.831	Higher in Toll10b	Higher in rm9/rm10	Higher in Toll10b	95.2079	237.676	Higher in Toll10b	0.00153768					1.08735	1.95439	0.0781555	3.33267	2.53999	1.4764
Peak_1439	egr-DEE3@egr-TSS	chr2R	5965686	5965886	TSS	egr	FBgn0033483	egr	FBgn0033483	121.869	9.22171	1.38696	Higher in gd7	Higher in gd7	Higher in rm9/rm10	474.545	118.899	Higher in gd7	8.08723e-10					1.32144	3.69915	1.47372	2.99917	3.72153	4.41508
Peak_14415	aux-ME1@CG31516-TSS	chr3R	45430	45630	TSS	CG31516	FBgn0051516	aux	FBgn0037218	68.4853	68.8968	64.6159	Not differential	Not differential	Not differential	160.647	1161.96	Higher in Toll10b	4.70981e-24					3.5456	-0.185026	2.2431	5.97614	-0.255132	-0.367528
Peak_14504	neur-ME1@neur-TSS	chr3R	4858405	4858605	TSS	neur	FBgn0002932	neur	FBgn0002932	30.4687	43.0739	201.117	Higher in Toll10b	Not differential	Higher in Toll10b	469.093	822.413	Higher in Toll10b	0.00212607					1.4118	0.541597	-3.02782	0.90148	-0.726424	1.60723
Peak_1461	CG13713-DEE2@RhoGEF64C-TSS	chr3L	4697352	4697552	TSS	RhoGEF64C	FBgn0035574	CG13713	FBgn0042199	89.3619	127.161	71.6487	Not differential	Not differential	Not differential	645.301	254.669	Higher in gd7	3.38346e-06					1.93388	1.99557	1.63072	2.04906	2.58523	2.57054
Peak_14616	vnd-ME@vnd-TSS	chrX	477015	477215	TSS	vnd	FBgn0261930	vnd	FBgn0261930	0.106279	27.7392	14.3915	Higher in Toll10b	Not differential	Not differential	61.57	140.457	Higher in Toll10b	0.00765912	VT54905	Yes	No		1.49535	0.424385	0.237576	1.60179	0.812551	1.47669
Peak_14735	CG9796-DEE@CG9796-TSS	chr3R	9226962	9227162	TSS	CG9796	FBgn0038149	CG9796	FBgn0038149	316.787	271.351	144.122	Higher in gd7	Not differential	Higher in rm9/rm10	245.376	103.519	Higher in gd7	0.000677379					0.570874	0.562139	0.668838	-0.0701569	0.21309	0.133283
Peak_14756	Fas3-DEE@CR44489-TSS	chr2L	18314130	18314330	TSS	CR44489	FBgn0265682	Fas3	FBgn0000636	5.06334	10.6924	2.04249	Higher in gd7	Not differential	Higher in rm9/rm10	196.104	97.7456	Higher in gd7	0.00961895					-0.825231	-0.468041	-0.129001	0.446391	0.181142	0.0747586
Peak_14762	CG6463-DEE2@CG43245-TSS	chr3L	10765415	10765615	TSS	CG43245	FBgn0262890	CG6463	FBgn0047038	77.3896	30.798	53.4857	Not differential	Higher in gd7	Higher in Toll10b	307.111	121.082	Higher in gd7	6.74575e-05					-0.43734	0.63035	0.162925	-0.517416	-0.577847	0.290243
Peak_1489	CG4221-ME@CG4221-TSS	chr3R	11747617	11747817	TSS	CG4221	FBgn0038385	CG4221	FBgn0038385	5.67492	7.93649	47.5156	Higher in Toll10b	Not differential	Higher in Toll10b	357.487	900.041	Higher in Toll10b	6.2043e-05				CG4221_Sandmann	2.49824	1.52363	1.75218	6.03293	0.789791	3.51484
Peak_15027	Cdk4-DEE1@Cdk4-TSS	chr2R	12467546	12467746	TSS	Cdk4	FBgn0016131	Cdk4	FBgn0016131	45.8581	32.8645	21.3362	Higher in gd7	Not differential	Not differential	785.008	378.347	Higher in gd7	0.00115161					-0.0426593	0.435431	0.0576216	-0.118709	-0.178507	1.13589
Peak_15047	CG11357-ME2@CG11357-TSS	chr3L	4542436	4542636	TSS	CG11357	FBgn0035558	CG11357	FBgn0035558	73.9413	75.0973	87.6083	Not differential	Not differential	Not differential	270.343	652.65	Higher in Toll10b	4.40073e-06					0.902213	0.657316	0.146752	1.5233	0.316473	1.34078
Peak_15234	CG2493-ME2@CR45361-TSS	chr2L	20487226	20487426	TSS	CR45361	FBgn0266901	CG2493	FBgn0032864	85.4054	62.288	156.931	Higher in Toll10b	Not differential	Higher in Toll10b	96.3489	650.561	Higher in Toll10b	2.36138e-22					2.912	-0.318606	1.86561	4.18234	-0.222037	-0.0315414
Peak_1544	Thor-DEE2@Thor-TSS	chr2L	3478328	3478528	TSS	Thor	FBgn0261560	Thor	FBgn0261560	32.742	27.1486	32.9441	Not differential	Not differential	Not differential	676.622	261.548	Higher in gd7	1.70015e-06	VT1787	No	Yes		1.56142	1.22269	0.284983	1.58528	1.02556	1.56525
Peak_15709	CG2493-ME4@CG34007-TSS	chr2L	20494932	20495132	TSS	CG34007	FBgn0054007	CG2493	FBgn0032864	85.4054	62.288	156.931	Higher in Toll10b	Not differential	Higher in Toll10b	155.197	324.693	Higher in Toll10b	0.000406069					-0.165407	0.569876	1.94995	1.73731	-0.797125	0.274418
Peak_1578	CG43163-DEE2@CG43163-TSS	chr3L	8500199	8500399	TSS	CG43163	FBgn0262719	CG43163	FBgn0262719	20.6159	7.06247	10.6733	Higher in gd7	Higher in gd7	Not differential	645.492	308.319	Higher in gd7	0.000395347					1.85862	2.71571	2.41612	3.675	2.81443	2.18078
Peak_15871	CG32052-ME@CG32052-TSS	chr3L	9795890	9796090	TSS	CG32052	FBgn0044328	CG32052	FBgn0044328	0.331906	0.718898	6.48332	Not differential	Not differential	Not differential	184.887	488.919	Higher in Toll10b	7.68104e-07					1.43555	0.938774	-2.32055	1.18564	0.416684	0.293143
Peak_15993	comm-DEE@CG42571-TSS	chr3L	15708411	15708611	TSS	CG42571	FBgn0260777	comm	FBgn0010105	14.2672	20.3178	23.6651	Higher in Toll10b	Not differential	Not differential	246.215	117.802	Higher in gd7	0.00495515					-0.123295	0.991701	1.19479	-0.98104	1.38687	2.8804
Peak_16000	dpp-DEE7@dpp-TSS	chr2L	2459259	2459459	TSS	dpp	FBgn0000490	dpp	FBgn0000490	18.7359	2.24715	3.00537	Higher in gd7	Higher in gd7	Not differential	492.038	90.2593	Higher in gd7	1.78996e-09					-0.600903	0.863415	-4.48394	0.121051	-0.102831	1.8196
Peak_16171	Rep-DEE@Rep-TSS	chr2R	15379557	15379757	TSS	Rep	FBgn0026378	Rep	FBgn0026378	28.7772	27.3152	14.4131	Not differential	Not differential	Not differential	773.85	427.188	Higher in gd7	0.00413954					0.519148	1.75547	-0.253055	2.63496	0.360036	2.29702
Peak_1660	CG43725-DEE@CG43725-TSS	chr2L	11075263	11075463	TSS	CG43725	FBgn0263971	CG43725	FBgn0263971	457.733	172.266	138.738	Higher in gd7	Higher in gd7	Not differential	1110.01	506.798	Higher in gd7	2.32591e-05					1.38552	2.51936	1.60675	2.23039	3.04992	5.48293
Peak_1661	sprt-ME1@tRNA:CR30506-TSS	chr2R	7287953	7288153	TSS	tRNA:CR30506	FBgn0050506	sprt	FBgn0082585	4.54621	5.97859	42.1177	Higher in Toll10b	Not differential	Higher in Toll10b	232.179	616.649	Higher in Toll10b	0.000125699					3.9489	0.568	2.01096	6.45595	0.835377	2.31422
Peak_16661	CG43867-ME2@CG43867-TSS	chrX	803792	803992	TSS	CG43867	FBgn0264449	CG43867	FBgn0264449	20.6914	27.4244	15.0883	Not differential	Not differential	Higher in rm9/rm10	54.2083	131.332	Higher in Toll10b	0.00449158					2.0541	-0.837202	2.29095	4.60951	-0.202262	-0.0502122
Peak_1672	Ptr-DEE1@Ptr-TSS	chr2R	2083729	2083929	TSS	Ptr	FBgn0262867	Ptr	FBgn0262867	128.284	191.328	10.3267	Higher in gd7	Not differential	Higher in rm9/rm10	660.747	277.863	Higher in gd7	0.000494194					3.19039	4.23676	4.24208	3.90651	3.10983	4.42238
Peak_16782	CG43783-DEE@orb2-TSS	chr3L	8945213	8945413	TSS	orb2	FBgn0264307	CG43783	FBgn0264305	16.8523	11.9931	5.67775	Higher in gd7	Not differential	Higher in rm9/rm10	229.487	85.9658	Higher in gd7	9.29822e-05					1.30848	0.645767	-2.22154	0.48989	-0.295434	0.528774
Peak_17	Doc2-DEE@Doc2-TSS	chr3L	9012406	9012606	TSS	Doc2	FBgn0035956	Doc2	FBgn0035956	35.0045	0.277943	0.253495	Higher in gd7	Higher in gd7	Not differential	170.254	74.5868	Higher in gd7	0.00233903					0.638859	3.37915	1.01474	3.25341	4.12094	3.42819
Peak_17127	Pka-C3-ME2@sff-TSS	chr3L	15918369	15918569	TSS	sff	FBgn0036544	Pka-C3	FBgn0000489	2.80389	14.803	107.942	Higher in Toll10b	Higher in rm9/rm10	Higher in Toll10b	72.1404	210.173	Higher in Toll10b	0.00136185	VT31498	No	No		1.9047	2.3288	-0.21003	1.3735	1.43989	3.08864
Peak_1719	hng3-ME1@hng3-TSS	chr3L	739920	740120	TSS	hng3	FBgn0035160	hng3	FBgn0035160	24.7641	20.5712	21.9625	Not differential	Not differential	Not differential	518.763	1058.13	Higher in Toll10b	0.00151602					2.72691	0.250216	2.48915	5.80334	0.1413	0.783964
Peak_17371	CG6479-DEE@brv2-TSS	chr3L	17337172	17337372	TSS	brv2	FBgn0036712	CG6479	FBgn0036710	81.4111	70.4783	40.428	Higher in gd7	Not differential	Higher in rm9/rm10	185.739	83.7626	Higher in gd7	0.00198287					0.285095	0.549573	0.315154	-2.0513	0.270979	2.35567
Peak_1746	egr-DEE1@egr-TSS	chr2R	5964698	5964898	TSS	egr	FBgn0033483	egr	FBgn0033483	121.869	9.22171	1.38696	Higher in gd7	Higher in gd7	Higher in rm9/rm10	484.518	182.869	Higher in gd7	5.44118e-05					0.575265	5.44905	0.948374	1.98545	3.67971	6.74425
Peak_1809	htl-ME1@htl-TSS	chr3R	13875108	13875308	TSS	htl	FBgn0010389	htl	FBgn0010389	0.797398	0.506948	79.7202	Higher in Toll10b	Not differential	Higher in Toll10b	132.556	458.865	Higher in Toll10b	1.37687e-08					1.62963	2.60817	0.203831	1.95343	1.83213	1.77091
Peak_1862	dpp-DEE8@tRNA:Y1:22Fa-TSS	chr2L	2461402	2461602	TSS	tRNA:Y1:22Fa	FBgn0012016	dpp	FBgn0000490	18.7359	2.24715	3.00537	Higher in gd7	Higher in gd7	Not differential	535.615	118.903	Higher in gd7	2.54924e-13					0.115498	2.0376	-0.261422	0.0375526	1.88372	0.84168
Peak_1863	Thor-DEE1@CR43928-TSS	chr2L	3476543	3476743	TSS	CR43928	FBgn0264549	Thor	FBgn0261560	32.742	27.1486	32.9441	Not differential	Not differential	Not differential	941.111	265.867	Higher in gd7	1.62511e-10	VT1787	No	Yes		2.01442	2.26497	1.44608	1.4499	2.61012	3.05551
Peak_1874	CHES-1-like-ME2@CHES-1-like-TSS	chrX	7599252	7599452	TSS	CHES-1-like	FBgn0029504	CHES-1-like	FBgn0029504	2.75428	3.17726	5.49143	Higher in Toll10b	Not differential	Higher in Toll10b	222.824	461.948	Higher in Toll10b	0.000636129					1.51074	1.01649	0.226302	5.24733	1.04973	1.34513
Peak_1947	fax-ME@fax-TSS	chr3L	16401142	16401342	TSS	fax	FBgn0014163	fax	FBgn0014163	501.775	613.777	869.227	Higher in Toll10b	Not differential	Not differential	466.739	892.918	Higher in Toll10b	0.000587424					2.68948	2.22402	1.45421	5.07817	2.91808	2.78246
Peak_196	mael-ME@mael-TSS	chr3L	22717502	22717702	TSS	mael	FBgn0016034	mael	FBgn0016034	71.1447	75.0394	70.614	Not differential	Not differential	Not differential	203.481	753.034	Higher in Toll10b	1.71015e-12					1.57046	1.57795	1.60547	5.12351	2.79085	2.68305
Peak_1975	pnr-DEE1@GATAe-TSS	chr3R	11835733	11835933	TSS	GATAe	FBgn0038391	pnr	FBgn0003117	36.9905	0.420074	0.567573	Higher in gd7	Higher in gd7	Not differential	299.753	126.874	Higher in gd7	0.000236416	VT42360	No	No		0.531154	-0.217365	0.380448	-0.083526	0.245705	-0.49593
Peak_1998	stumps-ME2@stumps-TSS	chr3R	10417187	10417387	TSS	stumps	FBgn0020299	stumps	FBgn0020299	0.286365	0.787474	154.759	Higher in Toll10b	Not differential	Higher in Toll10b	92.0174	394.247	Higher in Toll10b	3.37044e-08					2.38515	1.95816	1.25006	3.8179	0.785238	1.00681
Peak_2080	phm-ME1@phm-TSS	chrX	18579181	18579381	TSS	phm	FBgn0004959	phm	FBgn0004959	4.16953	33.5155	81.659	Higher in Toll10b	Higher in rm9/rm10	Higher in Toll10b	223.113	567.546	Higher in Toll10b	5.75516e-05					5.86074	3.44459	3.31407	6.50617	3.60051	4.27155
Peak_2115	dpp-DEE2@dpp-TSS	chr2L	2449729	2449929	TSS	dpp	FBgn0000490	dpp	FBgn0000490	18.7359	2.24715	3.00537	Higher in gd7	Higher in gd7	Not differential	232.213	86.2574	Higher in gd7	0.000155018					0.855399	2.58074	0.852919	2.33231	2.38616	4.04641
Peak_2140	aop-DEE@CR43751-TSS	chr2L	2181627	2181827	TSS	CR43751	FBgn0265017	aop	FBgn0000097	46.6181	36.4086	33.3825	Not differential	Not differential	Not differential	383.482	196.057	Higher in gd7	0.00413954	VT1093	No	No		0.20275	2.6258	0.799595	1.1935	2.05631	3.45955
Peak_2158	Mef2-ME@Mef2-TSS	chr2R	5817130	5817330	TSS	Mef2	FBgn0011656	Mef2	FBgn0011656	7.36306	3.63571	52.378	Higher in Toll10b	Higher in gd7	Higher in Toll10b	74.134	306.266	Higher in Toll10b	1.58368e-06	VT14334	No	No		0.730609	1.24694	1.18199	2.76064	1.11831	0.341563
Peak_2183	CG32982-ME2@CG32982-TSS	chr2L	9150893	9151093	TSS	CG32982	FBgn0052982	CG32982	FBgn0052982	7.83749	7.8392	91.8494	Higher in Toll10b	Not differential	Higher in Toll10b	99.1984	552.848	Higher in Toll10b	7.60857e-11					2.90209	0.893506	1.97185	6.20637	0.314865	-0.950106
Peak_2195	Sema-1b-ME@Sema-1b-TSS	chr2R	13566743	13566943	TSS	Sema-1b	FBgn0016059	Sema-1b	FBgn0016059	59.108	58.1737	43.0854	Not differential	Not differential	Not differential	110.576	302.398	Higher in Toll10b	1.94096e-06					4.20395	1.88718	1.98656	4.60801	2.71491	2.06833
Peak_2196	dm-ME@CR44999-TSS	chrX	3267072	3267272	TSS	CR44999	FBgn0266350	dm	FBgn0262656	32.6348	19.2557	44.7485	Not differential	Not differential	Not differential	135.821	280.527	Higher in Toll10b	0.00219193					1.82584	2.76065	-0.66177	2.36561	1.24258	1.56913
Peak_22	Doc1-DEE1@Doc1-TSS	chr3L	9034245	9034445	TSS	Doc1	FBgn0028789	Doc1	FBgn0028789	62.7949	1.20584	1.01816	Higher in gd7	Higher in gd7	Not differential	286.232	92.2209	Higher in gd7	6.99813e-07	VT27876	No	Yes		1.66273	2.49497	1.00034	2.28293	4.67747	2.6769
Peak_2203	Pal1-ME@Pal1-TSS	chr2R	5847779	5847979	TSS	Pal1	FBgn0033466	Pal1	FBgn0033466	118.566	124.943	124.84	Not differential	Not differential	Not differential	1232.57	2251.85	Higher in Toll10b	0.00119332				Mef2_Ozdemir	3.00512	1.1056	2.16165	6.64563	1.54408	1.59427
Peak_2235	NetA-ME@NetA-TSS	chrX	14547773	14547973	TSS	NetA	FBgn0015773	NetA	FBgn0015773	0.354915	7.61155	104.961	Higher in Toll10b	Higher in rm9/rm10	Higher in Toll10b	76.5643	255.713	Higher in Toll10b	1.92259e-06					2.28166	2.42817	0.623941	2.81727	3.75989	2.29592
Peak_224	Sema-2a-DEE1@Sema-2a-TSS	chr2R	12402469	12402669	TSS	Sema-2a	FBgn0011260	Sema-2a	FBgn0011260	142.151	169.255	136.485	Not differential	Not differential	Not differential	537.424	224.403	Higher in gd7	1.79249e-05					2.05386	2.58852	2.62597	4.741	4.48121	5.73248
Peak_2255	Dll-DEE@CG42851-TSS	chr2R	20696123	20696323	TSS	CG42851	FBgn0262098	Dll	FBgn0000157	6.36606	0.0900114	0.436874	Higher in gd7	Higher in gd7	Not differential	190.353	94.7783	Higher in gd7	0.00687783	VT22068	No	No		0.726512	3.02438	0.494275	0.735173	2.96084	4.57125
Peak_2280	Cdk4-DEE2@Cdk4-TSS	chr2R	12468112	12468312	TSS	Cdk4	FBgn0016131	Cdk4	FBgn0016131	45.8581	32.8645	21.3362	Higher in gd7	Not differential	Not differential	646.205	278.483	Higher in gd7	5.75516e-05					2.40587	1.90122	3.57272	3.23926	2.79507	2.61507
Peak_2282	CG6145-ME@CG6145-TSS	chr2R	9433370	9433570	TSS	CG6145	FBgn0033853	CG6145	FBgn0033853	32.1188	29.9407	36.3547	Not differential	Not differential	Not differential	259.666	821.136	Higher in Toll10b	1.275e-10					2.11778	0.305187	0.693795	6.0924	0.157285	1.1722
Peak_2288	Esp-DEE1@Esp-TSS	chr3R	20671833	20672033	TSS	Esp	FBgn0013953	Esp	FBgn0013953	9.95646	17.9168	2.43951	Higher in gd7	Higher in rm9/rm10	Higher in rm9/rm10	552.895	185.433	Higher in gd7	2.29747e-06					1.75724	2.74991	1.04192	2.07032	1.80851	2.16782
Peak_2319	CG5004-ME1@CG5004-TSS	chrX	17018749	17018949	TSS	CG5004	FBgn0260748	CG5004	FBgn0260748	19.0743	11.444	56.1167	Higher in Toll10b	Not differential	Higher in Toll10b	290.341	631.116	Higher in Toll10b	0.000304084					3.65515	1.31412	1.00058	6.12337	0.924261	1.59258
Peak_237	CG13713-DEE1@RhoGEF64C-TSS	chr3L	4696459	4696659	TSS	RhoGEF64C	FBgn0035574	CG13713	FBgn0042199	89.3619	127.161	71.6487	Not differential	Not differential	Not differential	581.935	263.378	Higher in gd7	0.000725122					3.63742	3.04362	2.93621	4.76508	3.86565	5.21734
Peak_2371	RhoGEF3-DEE2@RhoGEF3-TSS	chr3L	297258	297458	TSS	RhoGEF3	FBgn0264707	RhoGEF3	FBgn0264707	33.102	25.5432	29.9417	Not differential	Not differential	Not differential	1169.22	532.646	Higher in gd7	0.000139954					0.715357	4.1362	-0.0751752	4.01426	0.547779	2.19057
Peak_2400	Btk29A-DEE1@Btk29A-TSS	chr2L	8274806	8275006	TSS	Btk29A	FBgn0003502	Btk29A	FBgn0003502	164.844	137.426	97.2064	Higher in gd7	Not differential	Not differential	477.66	258.7	Higher in gd7	0.00691633					1.73956	2.1423	1.01033	2.97058	2.48877	3.94202
Peak_2401	noc-ME1@CR44731-TSS	chr2L	14485131	14485331	TSS	CR44731	FBgn0265944	noc	FBgn0005771	13.6971	20.0642	85.3951	Higher in Toll10b	Not differential	Higher in Toll10b	162.027	343.962	Higher in Toll10b	0.00903178	VT7402	No	No	VT7402_Kvon	2.99331	1.85496	2.02015	5.13697	1.46433	2.27784
Peak_2411	esg-DEE@esg-TSS	chr2L	15332668	15332868	TSS	esg	FBgn0001981	esg	FBgn0001981	20.807	17.2599	7.3743	Higher in gd7	Not differential	Higher in rm9/rm10	182.918	78.4988	Higher in gd7	0.00523131	VT7847	No	Yes		0.769768	1.48564	-5.09851	0.390909	0.63025	1.41988
Peak_2448	CR44886-ME2@CR44886-TSS	chrX	3243065	3243265	TSS	CR44886	FBgn0266180	CR44886	FBgn0266180	2.34716	3.43826	17.6627	Not differential	Not differential	Not differential	188.803	434.673	Higher in Toll10b	6.79228e-05					4.37295	1.76695	1.52989	5.26697	1.53645	2.77848
Peak_2454	CG4622-DEE@ITP-TSS	chr2R	20431095	20431295	TSS	ITP	FBgn0035023	CG4622	FBgn0035021	41.8385	48.251	56.5441	Not differential	Not differential	Not differential	300.807	130.515	Higher in gd7	0.0010789					0.987295	2.66529	1.8547	1.30251	1.87605	3.05338
Peak_2459	btsz-DEE@btsz-TSS	chr3R	10679537	10679737	TSS	btsz	FBgn0266756	btsz	FBgn0266756	70.4506	108.356	100.194	Higher in Toll10b	Not differential	Not differential	345.716	138.055	Higher in gd7	4.87837e-05					1.55019	3.25418	1.99812	1.41669	2.72667	7.08885
Peak_2476	Esp-DEE2@Esp-TSS	chr3R	20672100	20672300	TSS	Esp	FBgn0013953	Esp	FBgn0013953	9.95646	17.9168	2.43951	Higher in gd7	Higher in rm9/rm10	Higher in rm9/rm10	565.995	206.254	Higher in gd7	9.56088e-06					0.183683	2.47312	1.22664	1.77876	1.53659	2.61837
Peak_252	CG13427-DEE2@CG13428-TSS	chr2R	16426846	16427046	TSS	CG13428	FBgn0034515	CG13427	FBgn0034514	2472.14	3025.46	2274.83	Not differential	Not differential	Not differential	769.505	294.575	Higher in gd7	5.41182e-06					3.55715	3.13977	2.4475	3.61101	3.66059	5.91622
Peak_2539	bun-DEE@bun-TSS	chr2L	12507717	12507917	TSS	bun	FBgn0259176	bun	FBgn0259176	155.533	54.1661	52.3196	Higher in gd7	Higher in gd7	Not differential	322.347	121.508	Higher in gd7	2.31116e-05	VT6393, VT6394	No	No		0.7129	1.18782	1.16763	1.55365	1.37751	1.01123
Peak_2594	egr-DEE2@egr-TSS	chr2R	5965091	5965291	TSS	egr	FBgn0033483	egr	FBgn0033483	121.869	9.22171	1.38696	Higher in gd7	Higher in gd7	Higher in rm9/rm10	475.605	175.34	Higher in gd7	1.50985e-05					0.799038	3.37849	1.16336	4.47318	1.98564	4.97331
Peak_2618	sog-ME@sog-TSS	chrX	15520436	15520636	TSS	sog	FBgn0003463	sog	FBgn0003463	0.56906	114.125	27.3995	Higher in Toll10b	Higher in rm9/rm10	Higher in rm9/rm10	33.239	137.166	Higher in Toll10b	0.00019082					2.03239	1.32327	0.664257	1.11724	1.52197	0.788199
Peak_2693	sas-DEE@sas-TSS	chr3R	2988413	2988613	TSS	sas	FBgn0002306	sas	FBgn0002306	5.52849	1.89316	2.04216	Higher in gd7	Higher in gd7	Not differential	253.677	122.236	Higher in gd7	0.00827452					1.19704	2.1103	2.43212	2.81859	2.49642	2.82196
Peak_2702	CG5004-ME2@CG5004-TSS	chrX	17019276	17019476	TSS	CG5004	FBgn0260748	CG5004	FBgn0260748	19.0743	11.444	56.1167	Higher in Toll10b	Not differential	Higher in Toll10b	219.207	443.681	Higher in Toll10b	0.00452472					1.27247	2.00766	0.515204	2.71847	2.22773	2.65659
Peak_2719	Ubi-p5E-ME@CR45530-TSS	chrX	6173542	6173742	TSS	CR45530	FBgn0267086	Ubi-p5E	FBgn0086558	18.4563	60.6954	80.442	Higher in Toll10b	Higher in rm9/rm10	Not differential	338.433	610.067	Higher in Toll10b	0.00182821					1.11558	1.9747	0.115392	4.18491	2.02908	2.20551
Peak_2727	CG10365-ME@CG10365-TSS	chr3R	19554829	19555029	TSS	CG10365	FBgn0039109	CG10365	FBgn0039109	15.1449	14.5129	9.34702	Not differential	Not differential	Not differential	170.131	324.763	Higher in Toll10b	0.00961895					3.03976	1.24348	1.91025	5.08272	0.790848	1.69079
Peak_2780	zen-DEE@zen-TSS	chr3R	2579897	2580097	TSS	zen	FBgn0004053	zen	FBgn0004053	125.652	10.7844	19.8841	Higher in gd7	Higher in gd7	Higher in Toll10b	345.301	159.901	Higher in gd7	0.003521					1.10082	3.79281	2.2114	1.97941	3.9481	4.01335
Peak_2784	wnd-DEE@wnd-TSS	chr3L	19628743	19628943	TSS	wnd	FBgn0036896	wnd	FBgn0036896	21.3676	15.4898	6.83795	Higher in gd7	Not differential	Higher in rm9/rm10	395.148	195.67	Higher in gd7	0.00254235					-0.610479	1.05891	0.813809	0.666391	1.21968	0.671133
Peak_281	retn-ME1@retn-TSS	chr2R	19526869	19527069	TSS	retn	FBgn0004795	retn	FBgn0004795	175.203	230.894	299.648	Higher in Toll10b	Not differential	Not differential	226.183	584.102	Higher in Toll10b	0.00128545					2.4856	3.20266	1.62992	6.11367	3.01651	3.65542
Peak_2914	CG32982-ME1@CG32982-TSS	chr2L	9150041	9150241	TSS	CG32982	FBgn0052982	CG32982	FBgn0052982	7.83749	7.8392	91.8494	Higher in Toll10b	Not differential	Higher in Toll10b	80.0258	373.979	Higher in Toll10b	3.49965e-09					2.61735	3.37226	1.12014	4.46407	2.01378	3.03733
Peak_2926	CG3702-DEE2@ft-TSS	chr2L	4222684	4222884	TSS	ft	FBgn0001075	CG3702	FBgn0031590	25.1494	24.9689	25.6998	Not differential	Not differential	Not differential	458.483	225.444	Higher in gd7	0.00201171					0.824452	1.64795	0.255595	-0.568078	0.759298	0.965339
Peak_2927	Atx-1-DEE@Atx-1-TSS	chrX	6716997	6717197	TSS	Atx-1	FBgn0029907	Atx-1	FBgn0029907	15.0984	1.57269	2.84814	Higher in gd7	Higher in gd7	Not differential	325.213	181.779	Higher in gd7	0.0088571					4.24667	4.97305	3.62075	2.80029	4.40751	3.69915
Peak_2945	RnrS-ME2@RnrS-TSS	chr2R	7872751	7872951	TSS	RnrS	FBgn0011704	RnrS	FBgn0011704	78.7142	158.894	360.841	Higher in Toll10b	Higher in rm9/rm10	Higher in Toll10b	768.395	1396.34	Higher in Toll10b	0.00310798					1.94614	2.74688	0.227596	3.03264	1.48642	3.44668
Peak_2983	Dp-DEE1@CR43918-TSS	chr2R	9111799	9111999	TSS	CR43918	FBgn0264539	Dp	FBgn0011763	99.8967	142.843	137.664	Not differential	Not differential	Not differential	677.849	323.501	Higher in gd7	0.000960741	VT16055	No	No		1.70817	1.35202	2.39774	4.27245	1.60056	2.31534
Peak_2990	CG1640-ME@dmrt11E-TSS	chrX	13263558	13263758	TSS	dmrt11E	FBgn0030477	CG1640	FBgn0030478	6.47126	7.78632	5.77574	Not differential	Not differential	Not differential	87.6493	268.469	Higher in Toll10b	1.81246e-05					3.94052	0.579801	1.27665	4.99562	0.0741899	-0.484228
Peak_3006	CG6175-DEE2@CR44723-TSS	chr3L	11318081	11318281	TSS	CR44723	FBgn0265934	CG6175	FBgn0036152	10.582	6.7135	5.19316	Higher in gd7	Not differential	Not differential	506.352	234.682	Higher in gd7	0.000684296					0.113368	0.378239	0.111317	-1.14341	1.04722	0.596336
Peak_3033	Picot-DEE2@gprs-TSS	chr2R	12528368	12528568	TSS	gprs	FBgn0024232	Picot	FBgn0024315	6.64535	4.52449	1.21501	Higher in gd7	Not differential	Higher in rm9/rm10	285.376	98.4338	Higher in gd7	3.70434e-06					0.6524	1.71061	0.188414	1.91682	1.61392	0.639947
Peak_3056	robo-ME@robo-TSS	chr2R	18588419	18588619	TSS	robo	FBgn0005631	robo	FBgn0005631	4.52462	8.12266	16.7803	Higher in Toll10b	Higher in rm9/rm10	Higher in Toll10b	262.23	546.124	Higher in Toll10b	9.71499e-05	VT20958	No	No		2.13323	2.35294	0.421728	2.44047	3.88943	3.79506
Peak_3099	zen2-DEE1@zen2-TSS	chr3R	2570524	2570724	TSS	zen2	FBgn0004054	zen2	FBgn0004054	33.5898	3.90905	1.31315	Higher in gd7	Higher in gd7	Higher in rm9/rm10	338.898	102.996	Higher in gd7	8.45821e-08					5.08548	1.9498	1.88424	3.6737	2.89156	3.55106
Peak_3118	shn-DEE1@shn-TSS	chr2R	7070288	7070488	TSS	shn	FBgn0003396	shn	FBgn0003396	14.8481	2.60234	17.8519	Not differential	Not differential	Higher in Toll10b	400.258	180.365	Higher in gd7	0.000340353	VT14971	No	No		0.287017	2.59783	0.747873	1.29241	3.49728	2.4017
Peak_3120	dpp-DEE5@dpp-TSS	chr2L	2453892	2454092	TSS	dpp	FBgn0000490	dpp	FBgn0000490	18.7359	2.24715	3.00537	Higher in gd7	Higher in gd7	Not differential	298.841	147.834	Higher in gd7	0.00632861					-0.198312	1.5353	0.364908	1.51678	0.558396	1.25749
Peak_3151	RhoL-ME@RhoL-TSS	chr3R	5329149	5329349	TSS	RhoL	FBgn0014380	RhoL	FBgn0014380	1.44182	1.34112	17.0418	Higher in Toll10b	Not differential	Higher in Toll10b	245.803	568.964	Higher in Toll10b	0.00261907					1.49017	0.383479	1.21783	5.31732	-0.449824	0.512227
Peak_3155	ltl-ME2@ltl-TSS	chr3L	7512442	7512642	TSS	ltl	FBgn0052372	ltl	FBgn0052372	0.26157	9.7962	106.072	Higher in Toll10b	Higher in rm9/rm10	Higher in Toll10b	173.993	901.227	Higher in Toll10b	3.18034e-12					3.89553	1.01749	2.34191	5.8347	0.660129	1.13444
Peak_3185	l(1)G0320-DEE2@mgl-TSS	chrX	9390249	9390449	TSS	mgl	FBgn0261260	l(1)G0320	FBgn0028327	73.4549	75.8981	46.7601	Higher in gd7	Not differential	Higher in rm9/rm10	467.364	176.351	Higher in gd7	7.89984e-06					0.85861	2.48856	0.338247	2.59068	3.75676	3.58803
Peak_3239	milt-ME3@milt-TSS	chr2L	7048799	7048999	TSS	milt	FBgn0262872	milt	FBgn0262872	67.7311	82.5621	137.718	Higher in Toll10b	Not differential	Not differential	260.777	668.924	Higher in Toll10b	4.81127e-07					1.87934	2.2068	-0.0587457	1.88837	2.31138	3.97452
Peak_3240	CG42232-ME1@CG42232-TSS	chr3R	12294368	12294568	TSS	CG42232	FBgn0250754	CG42232	FBgn0250754	28.4019	30.1787	76.7383	Higher in Toll10b	Not differential	Higher in Toll10b	972.742	2107.19	Higher in Toll10b	0.000117401					1.91609	2.25517	0.446329	5.84451	1.8392	3.06806
Peak_3250	CG1673-ME2@CG1673-TSS	chrX	13290807	13291007	TSS	CG1673	FBgn0030482	CG1673	FBgn0030482	2.04037	3.5259	98.6277	Higher in Toll10b	Not differential	Higher in Toll10b	42.9588	210.052	Higher in Toll10b	2.6589e-10					2.27052	1.71921	0.897503	3.2278	1.4107	1.95634
Peak_326	CG2493-ME1@CR45361-TSS	chr2L	20486106	20486306	TSS	CR45361	FBgn0266901	CG2493	FBgn0032864	85.4054	62.288	156.931	Higher in Toll10b	Not differential	Higher in Toll10b	145.487	617.125	Higher in Toll10b	1.69315e-15					4.6539	-0.233404	2.9681	7.34324	1.72372	0.43685
Peak_3274	yellow-e3-DEE@yellow-e3-TSS	chr3R	9230449	9230649	TSS	yellow-e3	FBgn0038150	yellow-e3	FBgn0038150	18.1968	20.9893	4.15338	Higher in gd7	Not differential	Higher in rm9/rm10	369.239	200.023	Higher in gd7	0.00939722					0.278191	2.26447	0.499236	1.72336	3.13636	3.03008
Peak_3350	Pepck-DEE1@CG10924-TSS	chr2R	14419361	14419561	TSS	CG10924	FBgn0034356	Pepck	FBgn0003067	26.4086	38.5874	52.7913	Higher in Toll10b	Not differential	Not differential	1899.42	1056.87	Higher in gd7	0.0088571					0.582247	1.24728	0.658851	3.89737	2.2493	1.11902
Peak_3407	chrb-ME@CR44548-TSS	chr3L	11428940	11429140	TSS	CR44548	FBgn0265741	chrb	FBgn0036165	36.6112	27.4001	31.6353	Not differential	Not differential	Not differential	60.165	194.55	Higher in Toll10b	8.69476e-07					1.53202	0.125545	0.468775	4.73251	0.0344636	-0.33309
Peak_342	sna-ME1@sna-TSS	chr2L	15478243	15478443	TSS	sna	FBgn0003448	sna	FBgn0003448	2.0815	14.7308	753.542	Higher in Toll10b	Higher in rm9/rm10	Higher in Toll10b	112.521	657.687	Higher in Toll10b	4.45081e-17				sna_Ip	3.07401	2.48125	2.51373	4.99494	3.30461	1.99129
Peak_3432	d-DEE1@d-TSS	chr2L	8478540	8478740	TSS	d	FBgn0262029	d	FBgn0262029	9.6346	8.22009	2.19256	Higher in gd7	Not differential	Higher in rm9/rm10	578.178	236.631	Higher in gd7	1.12172e-05					0.467853	2.09968	1.26261	0.784768	2.51323	2.74557
Peak_3437	CG4500-ME3@CR31840-TSS	chr2L	14023985	14024185	TSS	CR31840	FBgn0051840	CG4500	FBgn0028519	4.44147	9.3231	516.032	Higher in Toll10b	Not differential	Higher in Toll10b	167.789	781.666	Higher in Toll10b	4.20866e-12					0.725072	0.883189	1.16501	4.04224	0.4	0.252545
Peak_3524	Dp-DEE2@Dp-TSS	chr2R	9112516	9112716	TSS	Dp	FBgn0011763	Dp	FBgn0011763	99.8967	142.843	137.664	Not differential	Not differential	Not differential	461.861	229.586	Higher in gd7	0.00237272	VT16055	No	No		0.189486	0.723159	0.430532	0.836881	1.24171	2.32873
Peak_3545	snoRNA:2R:9445410-ME@snoRNA:2R:9445410-TSS	chr2R	9445471	9445671	TSS	snoRNA:2R:9445410	FBgn0263459	snoRNA:2R:9445410	FBgn0263459	4.6683	63.5318	38.2895	Not differential	Not differential	Not differential	383.255	641.805	Higher in Toll10b	0.00445272					1.98957	2.29355	0.339831	3.56832	2.70836	2.7627
Peak_3554	kni-ME1@kni-TSS	chr3L	20687703	20687903	TSS	kni	FBgn0001320	kni	FBgn0001320	17.0047	45.8154	97.9838	Higher in Toll10b	Higher in rm9/rm10	Higher in Toll10b	136.043	318.187	Higher in Toll10b	0.000384174					2.28746	1.92869	1.60865	2.92551	1.67116	3.83222
Peak_3580	pr-set7-ME@pr-set7-TSS	chr3R	10141959	10142159	TSS	pr-set7	FBgn0011474	pr-set7	FBgn0011474	56.7675	54.7757	68.0034	Not differential	Not differential	Not differential	1074.13	2121.39	Higher in Toll10b	0.000110133					1.92399	1.26569	0.324532	3.25781	1.25211	1.89744
Peak_3586	fus-DEE2@fus-TSS	chr2R	11563740	11563940	TSS	fus	FBgn0023441	fus	FBgn0023441	9.10335	8.26971	5.56097	Not differential	Not differential	Not differential	392.713	196.682	Higher in gd7	0.009347					0.609746	1.28874	1.05528	0.433637	1.76494	1.75307
Peak_3599	CG6424-DEE@CG6424-TSS	chr2R	13604986	13605186	TSS	CG6424	FBgn0028494	CG6424	FBgn0028494	6.9262	6.84994	3.08222	Not differential	Not differential	Not differential	347.93	168.155	Higher in gd7	0.00528278					0.33513	0.625705	0.345166	0.131725	0.559334	1.70124
Peak_3641	CG1677-ME2@CR44357-TSS	chrX	7186190	7186390	TSS	CR44357	FBgn0265457	CG1677	FBgn0029941	213.545	257.685	354.74	Higher in Toll10b	Not differential	Not differential	71.9526	262.654	Higher in Toll10b	1.17768e-05					1.02815	0.442826	-0.13791	2.69409	-0.0523942	-1.83993
Peak_3669	sfl-DEE@sfl-TSS	chr3L	6489369	6489569	TSS	sfl	FBgn0020251	sfl	FBgn0020251	26.3668	24.5793	21.8365	Not differential	Not differential	Not differential	967.594	547.75	Higher in gd7	0.00936938					0.193795	1.78127	0.755548	2.11251	2.3169	3.71092
Peak_3714	fj-DEE@CR45147-TSS	chr2R	14096854	14097054	TSS	CR45147	FBgn0266640	fj	FBgn0000658	11.6822	7.3791	7.56864	Not differential	Not differential	Not differential	411.913	180.993	Higher in gd7	0.000339971					0.472178	3.77704	0.751183	0.86403	1.05929	-0.109277
Peak_3715	dpp-DEE3@dpp-TSS	chr2L	2451109	2451309	TSS	dpp	FBgn0000490	dpp	FBgn0000490	18.7359	2.24715	3.00537	Higher in gd7	Higher in gd7	Not differential	254.808	103.341	Higher in gd7	0.000667661					1.40164	3.17681	0.0892792	1.02282	2.35833	2.44684
Peak_3721	CG3847-ME@CG3847-TSS	chrX	6240974	6241174	TSS	CG3847	FBgn0029867	CG3847	FBgn0029867	96.5379	126.952	176.457	Higher in Toll10b	Not differential	Not differential	266.979	468.301	Higher in Toll10b	0.00398854					3.35413	2.09992	1.37837	3.41446	4.49135	3.29471
Peak_3733	dpp-DEE9@tRNA:Y1:22Fa-TSS	chr2L	2462160	2462360	TSS	tRNA:Y1:22Fa	FBgn0012016	dpp	FBgn0000490	18.7359	2.24715	3.00537	Higher in gd7	Higher in gd7	Not differential	376.763	103.935	Higher in gd7	8.92622e-10					0.270698	2.21727	0.0814672	0.000634247	1.76087	0.205281
Peak_3829	CG5059-DEE@CG5059-TSS	chr3L	20509609	20509809	TSS	CG5059	FBgn0037007	CG5059	FBgn0037007	123.231	345.217	176.564	Not differential	Higher in rm9/rm10	Higher in rm9/rm10	1253.67	666.795	Higher in gd7	0.0035448					2.33169	2.12986	1.6752	2.63802	1.95103	1.85917
Peak_392	ush-DEE2@ush-TSS	chr2L	490641	490841	TSS	ush	FBgn0003963	ush	FBgn0003963	37.6843	1.70455	14.7409	Higher in gd7	Higher in gd7	Higher in Toll10b	235.462	118.749	Higher in gd7	0.00764755					1.34122	1.44354	0.269611	1.50447	1.77206	2.48192
Peak_3959	BubR1-ME1@CR44126-TSS	chr2R	1825055	1825255	TSS	CR44126	FBgn0264957	BubR1	FBgn0263855	74.4449	70.8937	73.9779	Not differential	Not differential	Not differential	526.412	1358.29	Higher in Toll10b	8.38972e-08					1.48018	2.28697	2.86268	4.40044	1.27561	1.1168
Peak_4014	Mes2-ME@Mes2-TSS	chr3L	22938480	22938680	TSS	Mes2	FBgn0037207	Mes2	FBgn0037207	15.9025	14.2461	138.857	Higher in Toll10b	Not differential	Higher in Toll10b	390.612	971.552	Higher in Toll10b	2.62626e-06					0.803787	2.79953	1.58045	4.12495	2.25498	1.68992
Peak_4034	Tcp-1eta-DEE@Pif1A-TSS	chr3R	4618281	4618481	TSS	Pif1A	FBgn0261015	Tcp-1eta	FBgn0037632	50.4252	61.0858	40.272	Not differential	Not differential	Not differential	195.434	90.8945	Higher in gd7	0.00557768					1.24638	2.58365	0.847729	0.0823878	1.58393	1.34985
Peak_4054	heph-DEE3@heph-TSS	chr3R	27763280	27763480	TSS	heph	FBgn0011224	heph	FBgn0011224	98.1915	126.341	99.4705	Not differential	Not differential	Not differential	536.679	231.634	Higher in gd7	2.11224e-05					1.06153	1.90581	0.969406	1.88554	2.65814	3.90926
Peak_4068	CG11486-DEE1@CG11486-TSS	chr3L	3073339	3073539	TSS	CG11486	FBgn0035397	CG11486	FBgn0035397	138.283	154.481	130.697	Not differential	Not differential	Not differential	936.156	383.529	Higher in gd7	8.69818e-06					1.00168	1.54769	0.474326	2.15958	1.99002	2.20818
Peak_4099	aux-ME2@aux-TSS	chr3R	46568	46768	TSS	aux	FBgn0037218	aux	FBgn0037218	68.4853	68.8968	64.6159	Not differential	Not differential	Not differential	330.366	677.911	Higher in Toll10b	0.00116449					1.21346	1.72695	0.969766	2.52838	2.21541	2.05968
Peak_4182	heph-DEE4@heph-TSS	chr3R	27763681	27763881	TSS	heph	FBgn0011224	heph	FBgn0011224	98.1915	126.341	99.4705	Not differential	Not differential	Not differential	574.435	225.045	Higher in gd7	2.24524e-06					0.828418	1.49756	1.07453	1.31271	2.58903	3.51338
Peak_4185	CG4500-ME4@CR31840-TSS	chr2L	14024462	14024662	TSS	CR31840	FBgn0051840	CG4500	FBgn0028519	4.44147	9.3231	516.032	Higher in Toll10b	Not differential	Higher in Toll10b	141.056	756.292	Higher in Toll10b	7.54947e-16					2.12529	0.168878	2.23406	3.70961	0.555157	0.622685
Peak_4207	Ptp61F-DEE2@Ptp61F-TSS	chr3L	1410399	1410599	TSS	Ptp61F	FBgn0003138	Ptp61F	FBgn0003138	159.558	154.234	146.716	Not differential	Not differential	Not differential	223.562	94.0514	Higher in gd7	0.000971624					0.600723	3.46454	0.805327	2.4221	2.09248	4.54458
Peak_4216	CG2930-ME@yin-TSS	chrX	3763218	3763418	TSS	yin	FBgn0265575	CG2930	FBgn0028491	4.4331	10.5824	16.4929	Higher in Toll10b	Not differential	Not differential	152.663	393.421	Higher in Toll10b	0.000106036					3.50892	1.80463	1.25987	4.59045	0.295911	1.72653
Peak_4275	bowl-DEE@CR43704-TSS	chr2L	3770189	3770389	TSS	CR43704	FBgn0263843	bowl	FBgn0004893	8.71051	8.97242	16.8709	Higher in Toll10b	Not differential	Higher in Toll10b	426.137	183.06	Higher in gd7	0.000454457					0.152947	1.71521	0.669211	0.961922	0.992842	2.65974
Peak_4276	phm-ME2@phm-TSS	chrX	18579540	18579740	TSS	phm	FBgn0004959	phm	FBgn0004959	4.16953	33.5155	81.659	Higher in Toll10b	Higher in rm9/rm10	Higher in Toll10b	297.05	947.249	Higher in Toll10b	4.96085e-07					2.95728	2.51951	2.1051	5.52052	2.69237	2.94103
Peak_4287	kni-ME2@kni-TSS	chr3L	20687976	20688176	TSS	kni	FBgn0001320	kni	FBgn0001320	17.0047	45.8154	97.9838	Higher in Toll10b	Higher in rm9/rm10	Higher in Toll10b	135.285	313.461	Higher in Toll10b	0.000675644					2.17928	2.01493	1.39036	3.07138	1.33145	3.1153
Peak_430	tld-DEE@tld-TSS	chr3R	20574952	20575152	TSS	tld	FBgn0003719	tld	FBgn0003719	52.7489	12.9119	2.43539	Higher in gd7	Higher in gd7	Higher in rm9/rm10	270.169	84.6365	Higher in gd7	1.0452e-06	VT46946	No	No	tld_Kirov	2.63039	3.02309	2.81667	3.51294	4.18146	5.01727
Peak_4347	Asph-ME1@Asph-TSS	chr2R	11997943	11998143	TSS	Asph	FBgn0034075	Asph	FBgn0034075	11.8681	17.027	146.943	Higher in Toll10b	Not differential	Higher in Toll10b	328.176	963.369	Higher in Toll10b	1.96242e-08				Asph_Ozdemir	2.27318	2.44723	0.796076	2.38984	2.27766	3.12437
Peak_435	Ocho-ME@Ocho-TSS	chr3L	14969232	14969432	TSS	Ocho	FBgn0040296	Ocho	FBgn0040296	46.4488	67.7353	141.813	Higher in Toll10b	Not differential	Higher in Toll10b	396.73	1147.85	Higher in Toll10b	2.68832e-09				Ocho_Ozdemir	4.44757	2.23123	1.38995	6.71657	1.0294	0.456659
Peak_442	retn-ME2@retn-TSS	chr2R	19533026	19533226	TSS	retn	FBgn0004795	retn	FBgn0004795	175.203	230.894	299.648	Higher in Toll10b	Not differential	Not differential	262.014	610.56	Higher in Toll10b	0.00111614					2.95227	2.73006	1.41243	5.30294	2.40567	3.83397
Peak_4434	CG7120-ME@CG7120-TSS	chr3L	8388969	8389169	TSS	CG7120	FBgn0035888	CG7120	FBgn0035888	0.596233	2.06965	11.9175	Not differential	Not differential	Higher in Toll10b	160.794	371.547	Higher in Toll10b	0.00282994					0.504079	1.23413	0.177258	3.54796	1.33964	0.862578
Peak_4445	ck-DEE@ck-TSS	chr2L	15057045	15057245	TSS	ck	FBgn0000317	ck	FBgn0000317	39.9389	44.755	28.1605	Higher in gd7	Not differential	Higher in rm9/rm10	264.338	132.597	Higher in gd7	0.00683474					0.384197	1.27874	1.64079	1.1374	2.48346	0.711557
Peak_4489	milt-ME4@milt-TSS	chr2L	7049093	7049293	TSS	milt	FBgn0262872	milt	FBgn0262872	67.7311	82.5621	137.718	Higher in Toll10b	Not differential	Not differential	339.91	794.218	Higher in Toll10b	7.89819e-06					0.804911	1.44554	0.0504251	1.01392	1.19452	1.9662
Peak_4524	rib-DEE3@CR44432-TSS	chr2R	15146064	15146264	TSS	CR44432	FBgn0265614	rib	FBgn0003254	26.8231	31.4484	101.339	Higher in Toll10b	Not differential	Higher in Toll10b	682.123	337.969	Higher in gd7	0.00530373					0.940156	1.42169	0.853441	1.79235	2.70911	1.58106
Peak_4590	CG2162-DEE1@CG2162-TSS	chr3L	3037236	3037436	TSS	CG2162	FBgn0035388	CG2162	FBgn0035388	62.2608	31.2737	31.6973	Higher in gd7	Higher in gd7	Not differential	1417.76	459.664	Higher in gd7	2.96061e-10					1.26458	1.95971	0.826084	2.82519	2.51893	2.93449
Peak_4622	l(1)G0320-DEE1@mgl-TSS	chrX	9389695	9389895	TSS	mgl	FBgn0261260	l(1)G0320	FBgn0028327	73.4549	75.8981	46.7601	Higher in gd7	Not differential	Higher in rm9/rm10	419.192	191.679	Higher in gd7	0.00143357					1.34019	3.08395	0.982782	3.01602	3.24698	3.39369
Peak_4636	tsg-DEE@tsg-TSS	chrX	11883026	11883226	TSS	tsg	FBgn0003865	tsg	FBgn0003865	100.358	38.7426	18.3437	Higher in gd7	Higher in gd7	Higher in rm9/rm10	343.385	147.912	Higher in gd7	0.00013369					0.646117	2.03484	1.18235	2.78482	3.17351	5.73636
Peak_4684	shn-DEE2@shn-TSS	chr2R	7071118	7071318	TSS	shn	FBgn0003396	shn	FBgn0003396	14.8481	2.60234	17.8519	Not differential	Not differential	Higher in Toll10b	535.664	162.595	Higher in gd7	8.65027e-09	VT14971	No	No		-0.0836597	2.92054	0.0282263	-0.0239232	1.27791	1.37588
Peak_4788	Pka-C3-ME4@Pka-C3-TSS	chr3L	15947216	15947416	TSS	Pka-C3	FBgn0000489	Pka-C3	FBgn0000489	2.80389	14.803	107.942	Higher in Toll10b	Higher in rm9/rm10	Higher in Toll10b	280.098	1001.86	Higher in Toll10b	1.25999e-14					2.0705	1.28334	1.69743	3.16379	0.782748	0.122147
Peak_4816	lmd-ME2@lmd-TSS	chr3R	18853215	18853415	TSS	lmd	FBgn0039039	lmd	FBgn0039039	0.0123795	0.046166	5.39117	Not differential	Not differential	Higher in Toll10b	71.4633	248.489	Higher in Toll10b	9.27223e-07					0.668199	0.67348	0.906627	4.24887	0.588558	0.560214
Peak_4869	CG2493-ME3@CG34007-TSS	chr2L	20494490	20494690	TSS	CG34007	FBgn0054007	CG2493	FBgn0032864	85.4054	62.288	156.931	Higher in Toll10b	Not differential	Higher in Toll10b	101.221	280.313	Higher in Toll10b	3.15409e-06					3.7972	2.29638	0.0211851	2.98795	1.89222	3.07005
Peak_4876	CR44886-ME1@CR44886-TSS	chrX	3242491	3242691	TSS	CR44886	FBgn0266180	CR44886	FBgn0266180	2.34716	3.43826	17.6627	Not differential	Not differential	Not differential	169.612	382.165	Higher in Toll10b	0.000220415					2.32181	1.05908	-0.877262	3.47647	0.842197	2.15262
Peak_4894	Ndae1-ME@Ndae1-TSS	chr2L	7245353	7245553	TSS	Ndae1	FBgn0259111	Ndae1	FBgn0259111	3.80651	12.966	32.1111	Higher in Toll10b	Higher in rm9/rm10	Higher in Toll10b	128.477	448.324	Higher in Toll10b	2.68832e-09					3.434	1.74097	1.1614	3.76172	1.09697	1.05282
Peak_4906	CG11247-ME@CG11247-TSS	chr3L	21720714	21720914	TSS	CG11247	FBgn0037120	CG11247	FBgn0037120	10.2956	9.67702	29.0339	Higher in Toll10b	Not differential	Higher in Toll10b	314.883	819.75	Higher in Toll10b	2.22146e-06					2.57226	0.599547	0.943316	6.16349	0.0105112	0.000107677
Peak_4914	scny-ME@scny-TSS	chr3L	5763285	5763485	TSS	scny	FBgn0260936	scny	FBgn0260936	60.0257	66.8556	113.607	Higher in Toll10b	Not differential	Higher in Toll10b	817.292	1352.88	Higher in Toll10b	0.00813662					2.60976	1.64471	1.59214	4.27169	1.14304	1.76669
Peak_4921	rib-DEE2@CG33453-TSS	chr2R	15141611	15141811	TSS	CG33453	FBgn0053453	rib	FBgn0003254	26.8231	31.4484	101.339	Higher in Toll10b	Not differential	Higher in Toll10b	271.173	137.254	Higher in gd7	0.00449158					0.978746	-0.0208059	1.41292	1.80958	0.547726	1.78009
Peak_4951	twi-ME2@twi-TSS	chr2R	18932568	18932768	TSS	twi	FBgn0003900	twi	FBgn0003900	0.188439	16.4545	708.85	Higher in Toll10b	Not differential	Higher in Toll10b	81.1343	535.518	Higher in Toll10b	1.19168e-19				twi_Jiang	3.62659	1.00371	2.19746	4.50573	0.853054	2.4655
Peak_5005	GEFmeso-ME@GEFmeso-TSS	chr2R	14470776	14470976	TSS	GEFmeso	FBgn0050115	GEFmeso	FBgn0050115	0.830958	3.13472	26.0361	Higher in Toll10b	Higher in rm9/rm10	Higher in Toll10b	190.535	396.041	Higher in Toll10b	0.00074382					3.16898	1.30928	0.768579	3.49112	0.563629	0.7232
Peak_5042	tex-DEE@tex-TSS	chr3R	4134310	4134510	TSS	tex	FBgn0037569	tex	FBgn0037569	76.3273	44.0587	47.5017	Higher in gd7	Higher in gd7	Not differential	1684.97	690.741	Higher in gd7	1.77077e-07					1.71156	2.78844	-0.304194	1.69481	2.92997	3.44688
Peak_5125	pigs-ME@pigs-TSS	chrX	6495761	6495961	TSS	pigs	FBgn0029881	pigs	FBgn0029881	4.73172	2.35385	14.6579	Higher in Toll10b	Higher in gd7	Higher in Toll10b	116.567	330.429	Higher in Toll10b	1.00517e-06					0.837561	1.04233	0.15646	4.38913	1.49355	0.789174
Peak_5126	milt-ME1@milt-TSS	chr2L	7042173	7042373	TSS	milt	FBgn0262872	milt	FBgn0262872	67.7311	82.5621	137.718	Higher in Toll10b	Not differential	Not differential	173.451	385.661	Higher in Toll10b	0.000156285					1.40776	1.06918	0.812915	4.06821	2.33062	1.12953
Peak_5156	Pepck-DEE2@CG10924-TSS	chr2R	14419850	14420050	TSS	CG10924	FBgn0034356	Pepck	FBgn0003067	26.4086	38.5874	52.7913	Higher in Toll10b	Not differential	Not differential	2225.94	1106.67	Higher in gd7	0.000456432					1.47534	1.787	-0.0338896	2.20339	2.67886	3.35422
Peak_517	dpp-DEE6@dpp-TSS	chr2L	2454659	2454859	TSS	dpp	FBgn0000490	dpp	FBgn0000490	18.7359	2.24715	3.00537	Higher in gd7	Higher in gd7	Not differential	373.401	126.794	Higher in gd7	2.68016e-07					2.09831	4.39116	0.840688	2.44375	3.96724	2.25851
Peak_5172	Adgf-A-ME@Msi-TSS	chr3L	17750407	17750607	TSS	Msi	FBgn0043025	Adgf-A	FBgn0036752	6.00459	8.26583	14.1518	Higher in Toll10b	Not differential	Higher in Toll10b	95.0415	227.764	Higher in Toll10b	0.000296808					1.20094	0.451677	-1.06644	3.93865	0.0969312	0.339483
Peak_5255	CG2145-DEE1@Myo10A-TSS	chrX	10824754	10824954	TSS	Myo10A	FBgn0263705	CG2145	FBgn0030251	13.8593	26.2972	36.0321	Higher in Toll10b	Higher in rm9/rm10	Not differential	167.75	75.3824	Higher in gd7	0.00923962					1.1445	2.0871	0.437181	1.21088	1.51207	2.22287
Peak_5295	CR44920-ME1@CR44917-TSS	chr2L	21855260	21855460	TSS	CR44917	FBgn0266222	CR44920	FBgn0266225	6.47677	2.12835	1.01958	Higher in gd7	Not differential	Not differential	340.216	623.872	Higher in Toll10b	0.00925465					0.897384	0.429516	0.894889	5.21595	0.3053	1.53343
Peak_5314	pgant3-DEE@esn-TSS	chr2R	2993921	2994121	TSS	esn	FBgn0263934	pgant3	FBgn0027558	19.5198	16.3479	10.1938	Higher in gd7	Not differential	Higher in rm9/rm10	250.613	76.558	Higher in gd7	4.09036e-06					0.695712	3.61883	3.72643	1.47149	2.50387	2.69135
Peak_5325	nvy-ME@nvy-TSS	chr2R	20163621	20163821	TSS	nvy	FBgn0005636	nvy	FBgn0005636	0.797952	1.33422	11.1058	Higher in Toll10b	Not differential	Higher in Toll10b	347.574	658.348	Higher in Toll10b	0.00540813	VT21791	Yes	No		0.832756	0.658286	0.784972	5.62463	0.478577	0.751473
Peak_5406	CG6175-DEE1@CR44723-TSS	chr3L	11317582	11317782	TSS	CR44723	FBgn0265934	CG6175	FBgn0036152	10.582	6.7135	5.19316	Higher in gd7	Not differential	Not differential	476.653	215.792	Higher in gd7	0.000139839					0.950657	0.208175	0.586157	1.81734	0.938711	0.692209
Peak_5407	milt-ME2@milt-TSS	chr2L	7043243	7043443	TSS	milt	FBgn0262872	milt	FBgn0262872	67.7311	82.5621	137.718	Higher in Toll10b	Not differential	Not differential	132.157	352.876	Higher in Toll10b	6.242e-06					2.09433	0.591978	2.05556	4.84356	0.109048	0.397717
Peak_55	twi-ME3@twi-TSS	chr2R	18933658	18933858	TSS	twi	FBgn0003900	twi	FBgn0003900	0.188439	16.4545	708.85	Higher in Toll10b	Not differential	Higher in Toll10b	92.7919	886.295	Higher in Toll10b	1.32058e-24	VT21149	No	No	twi_Jiang	3.48159	2.46747	1.07714	3.98191	4.13688	2.00926
Peak_5540	CG43164-DEE@CG43164-TSS	chr2R	13389580	13389780	TSS	CG43164	FBgn0262720	CG43164	FBgn0262720	5.65353	6.9659	0.915477	Higher in gd7	Not differential	Higher in rm9/rm10	290.484	138.926	Higher in gd7	0.00575536					1.75488	1.87541	0.333939	0.492704	1.23196	2.32083
Peak_5541	pnut-DEE@CG44439-TSS	chr2R	4137650	4137850	TSS	CG44439	FBgn0265632	pnut	FBgn0013726	154.7	201.54	428.469	Higher in Toll10b	Not differential	Higher in Toll10b	220.029	104.423	Higher in gd7	0.00469371	VT13457, VT13458	No	No		-0.59351	1.05233	1.61879	0.299986	1.00678	1.56799
Peak_5581	noc-DEE3@CR45693-TSS	chr2L	14512685	14512885	TSS	CR45693	FBgn0267257	noc	FBgn0005771	13.6971	20.0642	85.3951	Higher in Toll10b	Not differential	Higher in Toll10b	274.952	134.997	Higher in gd7	0.00407081					0.208057	2.59999	0.697731	0.286334	1.41114	3.65798
Peak_5621	CG3702-DEE1@ft-TSS	chr2L	4222436	4222636	TSS	ft	FBgn0001075	CG3702	FBgn0031590	25.1494	24.9689	25.6998	Not differential	Not differential	Not differential	537.283	253.481	Higher in gd7	0.000545117					-0.0519526	1.37821	-0.143759	-0.718472	0.807678	0.734702
Peak_5636	ush-DEE1@ush-TSS	chr2L	480170	480370	TSS	ush	FBgn0003963	ush	FBgn0003963	37.6843	1.70455	14.7409	Higher in gd7	Higher in gd7	Higher in Toll10b	645.629	356.377	Higher in gd7	0.00753937					0.388829	0.618244	-0.626357	1.19627	0.117089	-0.170602
Peak_5676	CR44351-DEE@CG13933-TSS	chr3L	1772629	1772829	TSS	CG13933	FBgn0035270	CR44351	FBgn0265451	7.01693	8.89436	5.72724	Not differential	Not differential	Not differential	390.781	184.72	Higher in gd7	0.000443957					0.434654	2.22192	1.73165	0.254531	3.54391	3.60056
Peak_5683	CG8066-DEE@CG8066-TSS	chr3R	10393854	10394054	TSS	CG8066	FBgn0038243	CG8066	FBgn0038243	22.4411	12.1967	7.57108	Higher in gd7	Not differential	Not differential	708.754	389.604	Higher in gd7	0.00367467					1.51737	2.16022	-0.497501	2.75603	2.14438	2.51709
Peak_5703	CG34117-DEE@Or85f-TSS	chr3R	5225010	5225210	TSS	Or85f	FBgn0037685	CG34117	FBgn0083953	106.91	106.416	133.501	Not differential	Not differential	Not differential	2652.37	745.939	Higher in gd7	1.00216e-12					0.0121725	1.95965	1.39524	1.71752	3.64415	3.96323
Peak_5711	Magi-DEE@Magi-TSS	chr2R	17029356	17029556	TSS	Magi	FBgn0034590	Magi	FBgn0034590	35.0478	22.4425	27.6341	Not differential	Not differential	Not differential	646.67	338.857	Higher in gd7	0.00725076					2.08554	2.50753	1.0929	1.93581	1.48639	4.80371
Peak_5723	aru-DEE1@aru-TSS	chr2L	867648	867848	TSS	aru	FBgn0029095	aru	FBgn0029095	5.22004	6.7638	3.32279	Not differential	Not differential	Higher in rm9/rm10	635.802	346.949	Higher in gd7	0.00576403					0.238069	1.291	0.504048	1.72817	0.965556	2.89467
Peak_5763	CG2224-DEE1@CG2224-TSS	chr3R	26284324	26284524	TSS	CG2224	FBgn0039773	CG2224	FBgn0039773	27.2083	29.99	17.1622	Higher in gd7	Not differential	Higher in rm9/rm10	589.71	341.946	Higher in gd7	0.00596432					-1.14179	1.6047	0.764507	0.302754	2.57217	2.05518
Peak_5802	p53-ME1@CR44226-TSS	chr3R	18865486	18865686	TSS	CR44226	FBgn0265157	p53	FBgn0039044	22.2429	20.4389	10.1309	Higher in gd7	Not differential	Higher in rm9/rm10	95.7713	220.385	Higher in Toll10b	0.0015043					2.18745	0.108569	1.42663	4.33305	0.386344	-0.0485926
Peak_585	neur-ME2@neur-TSS	chr3R	4863783	4863983	TSS	neur	FBgn0002932	neur	FBgn0002932	30.4687	43.0739	201.117	Higher in Toll10b	Not differential	Higher in Toll10b	691.222	1473.99	Higher in Toll10b	0.000541508					3.42048	1.78237	2.24289	5.60149	2.3257	1.79717
Peak_5945	CG11486-DEE2@CG11486-TSS	chr3L	3074067	3074267	TSS	CG11486	FBgn0035397	CG11486	FBgn0035397	138.283	154.481	130.697	Not differential	Not differential	Not differential	1159.14	311.336	Higher in gd7	7.65248e-13					1.57101	1.39966	0.889151	0.533902	2.14484	4.76604
Peak_596	ventrally-expressed-protein-D-ME@ventrally-expressed-protein-D-TSS	chr2R	18295961	18296161	TSS	ventrally-expressed-protein-D	FBgn0053200	ventrally-expressed-protein-D	FBgn0053200	0.755453	5.6189	277.23	Higher in Toll10b	Not differential	Not differential	248.123	847.948	Higher in Toll10b	3.01142e-06	VT20804	Yes	No		2.71461	1.19059	1.2788	6.29474	1.48478	1.18594
Peak_5963	grh-DEE2@grh-TSS	chr2R	13690833	13691033	TSS	grh	FBgn0259211	grh	FBgn0259211	16.806	15.6388	15.5387	Not differential	Not differential	Not differential	1367.15	454.398	Higher in gd7	2.63609e-10	VT18404	No	No		2.04446	2.59636	-0.398978	1.93858	2.58705	6.32164
Peak_5995	CG10176-DEE@CG10176-TSS	chr2L	18485285	18485485	TSS	CG10176	FBgn0032682	CG10176	FBgn0032682	22.0508	23.5295	1.02388	Higher in gd7	Not differential	Higher in rm9/rm10	425.037	188.42	Higher in gd7	0.000645238					0.457991	3.26496	0.712124	1.08176	1.83297	2.1133
Peak_6038	Atg16-DEE@Cad99C-TSS	chr3R	25667099	25667299	TSS	Cad99C	FBgn0039709	Atg16	FBgn0039705	29.1017	25.1627	39.7712	Not differential	Not differential	Higher in Toll10b	255.104	98.5603	Higher in gd7	7.43575e-05					-0.900013	0.975756	1.81566	-0.209572	1.11728	0.31001
Peak_6043	CG2224-DEE2@CG2224-TSS	chr3R	26284899	26285099	TSS	CG2224	FBgn0039773	CG2224	FBgn0039773	27.2083	29.99	17.1622	Higher in gd7	Not differential	Higher in rm9/rm10	502.834	275.501	Higher in gd7	0.00407867					0.268433	1.10337	0.424373	3.47944	1.40797	1.74227
Peak_6079	milt-ME5@milt-TSS	chr2L	7049815	7050015	TSS	milt	FBgn0262872	milt	FBgn0262872	67.7311	82.5621	137.718	Higher in Toll10b	Not differential	Not differential	353.142	653.656	Higher in Toll10b	0.0063865					2.09704	1.57617	1.0822	3.51342	1.26266	1.60004
Peak_6085	CG8654-ME@CR43421-TSS	chr2R	15828519	15828719	TSS	CR43421	FBgn0263340	CG8654	FBgn0034479	6.99607	23.2344	11.0805	Not differential	Higher in rm9/rm10	Higher in rm9/rm10	104.039	211.107	Higher in Toll10b	0.00707561					1.422	-0.0086255	0.46054	1.43987	-0.509444	-0.41781
Peak_6094	cbx-ME1@cbx-TSS	chr2R	5755464	5755664	TSS	cbx	FBgn0011241	cbx	FBgn0011241	41.2418	41.8574	18.5409	Not differential	Not differential	Not differential	214.268	431.728	Higher in Toll10b	0.000340353					0.123927	1.12199	0.165189	4.57822	0.968768	0.469229
Peak_61	Doc3-DEE@Doc3-TSS	chr3L	8997972	8998172	TSS	Doc3	FBgn0035954	Doc3	FBgn0035954	37.0118	1.01159	2.28952	Higher in gd7	Higher in gd7	Not differential	173.11	78.9267	Higher in gd7	0.00477367					0.959243	1.89599	2.08939	4.1967	3.89919	2.00808
Peak_6160	pnr-DEE2@GATAe-TSS	chr3R	11837720	11837920	TSS	GATAe	FBgn0038391	pnr	FBgn0003117	36.9905	0.420074	0.567573	Higher in gd7	Higher in gd7	Not differential	442.151	146.408	Higher in gd7	8.73366e-08					0.585369	0.970102	0.0988301	0.759582	0.539159	0.192536
Peak_6228	dpp-DEE4@dpp-TSS	chr2L	2453594	2453794	TSS	dpp	FBgn0000490	dpp	FBgn0000490	18.7359	2.24715	3.00537	Higher in gd7	Higher in gd7	Not differential	288.792	139.411	Higher in gd7	0.00536552					4.0233	1.44003	1.84736	4.57022	1.10612	1.71363
Peak_6245	aru-DEE2@aru-TSS	chr2L	867938	868138	TSS	aru	FBgn0029095	aru	FBgn0029095	5.22004	6.7638	3.32279	Not differential	Not differential	Higher in rm9/rm10	626.602	347.319	Higher in gd7	0.00827452					1.79476	2.20028	1.58974	1.48244	1.73556	3.54788
Peak_6269	d-DEE2@d-TSS	chr2L	8479282	8479482	TSS	d	FBgn0262029	d	FBgn0262029	9.6346	8.22009	2.19256	Higher in gd7	Not differential	Higher in rm9/rm10	492.812	201.034	Higher in gd7	5.11809e-05					1.48562	1.93894	1.20404	1.13998	1.94727	1.55288
Peak_6296	CG14688-ME2@CG14688-TSS	chr3R	6507211	6507411	TSS	CG14688	FBgn0037819	CG14688	FBgn0037819	21.8062	26.3641	157.002	Higher in Toll10b	Not differential	Higher in Toll10b	150.458	566.261	Higher in Toll10b	1.26798e-08					2.58488	0.476979	-0.15397	5.48212	-0.135908	2.45848
Peak_630	Traf4-ME2@Traf4-TSS	chr2L	4371848	4372048	TSS	Traf4	FBgn0026319	Traf4	FBgn0026319	22.0443	42.274	215.956	Higher in Toll10b	Higher in rm9/rm10	Higher in Toll10b	141.642	452.337	Higher in Toll10b	4.33753e-08					1.69148	1.98095	0.560854	2.71006	3.15684	1.98562
Peak_6311	Phk-3-DEE@CG3829-TSS	chr2R	20873994	20874194	TSS	CG3829	FBgn0035091	Phk-3	FBgn0035089	12.0419	12.0934	0.892023	Not differential	Not differential	Not differential	695.536	369.152	Higher in gd7	0.00878214					0.768482	1.72188	0.527416	1.42401	0.936441	0.808616
Peak_6379	ced-6-DEE3@ced-6-TSS	chr2R	5329576	5329776	TSS	ced-6	FBgn0029092	ced-6	FBgn0029092	128.538	92.8513	42.7631	Higher in gd7	Not differential	Higher in rm9/rm10	636.333	175.189	Higher in gd7	1.03927e-10					1.49115	1.41285	1.9621	2.84389	0.72655	1.63463
Peak_639	wech-DEE@wech-TSS	chr2R	3378065	3378265	TSS	wech	FBgn0259745	wech	FBgn0259745	390.904	579.925	473.643	Not differential	Not differential	Not differential	888.973	419.953	Higher in gd7	0.00134644					2.52437	2.39989	3.75446	4.04143	3.59202	3.27025
Peak_6434	CG4554-ME@CG4554-TSS	chr2R	18370687	18370887	TSS	CG4554	FBgn0034734	CG4554	FBgn0034734	6.97424	8.84	20.7625	Higher in Toll10b	Not differential	Higher in Toll10b	181.237	346.376	Higher in Toll10b	0.00745127					1.17373	1.65965	-1.47233	5.03148	0.668331	2.0892
Peak_649	retn-ME3@retn-TSS	chr2R	19533352	19533552	TSS	retn	FBgn0004795	retn	FBgn0004795	175.203	230.894	299.648	Higher in Toll10b	Not differential	Not differential	284.63	671.388	Higher in Toll10b	0.0012448					2.16179	3.0407	2.20731	5.63485	3.24849	4.28027
Peak_650	bxd-ME@bxd-TSS	chr3R	12597823	12598023	TSS	bxd	FBgn0020556	bxd	FBgn0020556	20.2307	33.6334	24.1473	Not differential	Not differential	Not differential	264.583	705.43	Higher in Toll10b	0.000586649					1.58568	2.49221	1.31188	3.06022	3.01794	2.65884
Peak_6536	CG11357-ME1@CG11357-TSS	chr3L	4541996	4542196	TSS	CG11357	FBgn0035558	CG11357	FBgn0035558	73.9413	75.0973	87.6083	Not differential	Not differential	Not differential	208.017	413.64	Higher in Toll10b	0.00165082					1.28573	1.27489	-1.25907	1.2648	-0.508237	1.30113
Peak_6546	Socs36E-ME@Socs36E-TSS	chr2L	18144488	18144688	TSS	Socs36E	FBgn0041184	Socs36E	FBgn0041184	10.2632	19.6977	44.8796	Higher in Toll10b	Higher in rm9/rm10	Higher in Toll10b	485.991	933.062	Higher in Toll10b	0.00122238					1.47068	1.14984	0.0185416	4.10083	0.103641	2.5246
Peak_6572	CG9775-DEE@CR45673-TSS	chr3R	460289	460489	TSS	CR45673	FBgn0267233	CG9775	FBgn0037261	108.596	144	358.419	Higher in Toll10b	Not differential	Higher in Toll10b	986.707	307.465	Higher in gd7	2.37623e-08					-0.12078	2.0109	-0.0412729	2.74774	2.30447	5.71703
Peak_6629	Nsf2-DEE@Nsf2-TSS	chr3R	9663599	9663799	TSS	Nsf2	FBgn0266464	Nsf2	FBgn0266464	11.6631	12.5655	16.2346	Not differential	Not differential	Not differential	635.254	333.214	Higher in gd7	0.00185118					1.55711	2.49598	0.346961	3.81091	2.45072	3.5205
Peak_6631	grh-DEE1@grh-TSS	chr2R	13689977	13690177	TSS	grh	FBgn0259211	grh	FBgn0259211	16.806	15.6388	15.5387	Not differential	Not differential	Not differential	1231.06	464.197	Higher in gd7	1.54103e-07					0.141497	1.54544	0.863731	0.567124	1.11762	1.83501
Peak_6646	Btk29A-DEE2@Btk29A-TSS	chr2L	8275221	8275421	TSS	Btk29A	FBgn0003502	Btk29A	FBgn0003502	164.844	137.426	97.2064	Higher in gd7	Not differential	Not differential	542.899	285.014	Higher in gd7	0.00394537					1.08329	1.29961	-3.4962	1.87059	0.57858	1.82502
Peak_6648	CG8596-DEE@CG8596-TSS	chr3L	7338220	7338420	TSS	CG8596	FBgn0035767	CG8596	FBgn0035767	5.71123	5.71565	3.08049	Not differential	Not differential	Not differential	531.184	181.649	Higher in gd7	1.39428e-07					1.08215	0.846052	0.344768	-0.291719	1.60283	1.20234
Peak_6663	pnr-DEE3@pnr-TSS	chr3R	11859372	11859572	TSS	pnr	FBgn0003117	pnr	FBgn0003117	36.9905	0.420074	0.567573	Higher in gd7	Higher in gd7	Not differential	210.428	67.5939	Higher in gd7	8.82926e-06					-0.0334814	2.27059	-0.503142	0.336772	1.76613	3.20007
Peak_6683	Lac-DEE2@Lac-TSS	chr2R	8341578	8341778	TSS	Lac	FBgn0010238	Lac	FBgn0010238	328.494	418.28	55.6606	Higher in gd7	Not differential	Higher in rm9/rm10	2040.56	215.507	Higher in gd7	7.98769e-06					-0.67233	1.12556	0.0776933	-1.48524	0.271018	1.12275
Peak_6737	wntD-ME@CG8773-TSS	chr3R	9119955	9120155	TSS	CG8773	FBgn0038135	wntD	FBgn0038134	0.519065	12.8326	58.0642	Higher in Toll10b	Higher in rm9/rm10	Higher in Toll10b	83.3808	215.308	Higher in Toll10b	0.000840881					3.38229	1.11918	1.61717	4.62801	1.49526	2.45971
Peak_6746	ckn-DEE@ckn-TSS	chr2R	10863303	10863503	TSS	ckn	FBgn0033987	ckn	FBgn0033987	10.6332	12.156	26.1688	Higher in Toll10b	Not differential	Higher in Toll10b	1186.94	448.111	Higher in gd7	1.44423e-06					3.01156	1.86817	1.38839	3.12173	1.1261	4.21033
Peak_6768	rau-DEE@Acp26Ab-TSS	chr2L	5891874	5892074	TSS	Acp26Ab	FBgn0002856	rau	FBgn0031745	11.2325	3.12302	2.12142	Higher in gd7	Higher in gd7	Not differential	401.569	147.482	Higher in gd7	9.23991e-05					0.624349	3.35751	-2.11523	0.525405	2.70312	3.80998
Peak_6773	knrl-ME@CR44683-TSS	chr3L	20622092	20622292	TSS	CR44683	FBgn0265894	knrl	FBgn0001323	1.86628	10.7215	36.9798	Higher in Toll10b	Higher in rm9/rm10	Higher in Toll10b	117.466	249.038	Higher in Toll10b	0.00265697					0.637268	0.267816	0.512782	4.59816	0.439875	0.284308
Peak_6810	Spp-DEE@Spp-TSS	chr2L	544566	544766	TSS	Spp	FBgn0031260	Spp	FBgn0031260	110.038	112.974	78.6575	Not differential	Not differential	Not differential	1438.73	548.844	Higher in gd7	9.80202e-08	VT0249, VT0250	No	No		1.09283	1.4247	0.17704	1.96305	3.51594	1.84909
Peak_6843	CG4038-ME@CG34396-TSS	chr2R	16984721	16984921	TSS	CG34396	FBgn0085425	CG4038	FBgn0011824	95.3992	100.965	128.722	Not differential	Not differential	Not differential	206.35	441.676	Higher in Toll10b	5.95151e-05					2.32726	1.64698	-2.26829	3.91665	2.28912	2.44912
Peak_6919	ena-ME2@ena-TSS	chr2R	15031462	15031662	TSS	ena	FBgn0000578	ena	FBgn0000578	49.1812	64.8059	144.749	Higher in Toll10b	Not differential	Higher in Toll10b	407.648	862.669	Higher in Toll10b	2.10313e-05					3.86655	0.905158	0.490303	5.69317	1.30256	1.79003
Peak_6935	p53-ME3@CG13838-TSS	chr3R	18868658	18868858	TSS	CG13838	FBgn0039041	p53	FBgn0039044	22.2429	20.4389	10.1309	Higher in gd7	Not differential	Higher in rm9/rm10	61.8156	144.104	Higher in Toll10b	0.00540523					0.605559	0.0378379	1.38374	4.22285	-0.131746	0.384913
Peak_6938	Pole2-ME@Pole2-TSS	chr3L	5890443	5890643	TSS	Pole2	FBgn0035644	Pole2	FBgn0035644	12.9484	10.1529	12.6769	Not differential	Not differential	Not differential	401.241	787.284	Higher in Toll10b	0.000478166					2.06173	2.21324	0.163312	1.82665	2.27678	2.82084
Peak_6974	Asph-ME2@Asph-TSS	chr2R	11998431	11998631	TSS	Asph	FBgn0034075	Asph	FBgn0034075	11.8681	17.027	146.943	Higher in Toll10b	Not differential	Higher in Toll10b	406.078	1260.43	Higher in Toll10b	4.04562e-09				Asph_Ozdemir	3.19888	0.196474	0.489318	5.51598	0.716873	0.776201
Peak_6999	BubR1-ME2@CR44126-TSS	chr2R	1825408	1825608	TSS	CR44126	FBgn0264957	BubR1	FBgn0263855	74.4449	70.8937	73.9779	Not differential	Not differential	Not differential	657.535	1552.32	Higher in Toll10b	3.06589e-06					1.71675	1.94011	2.73897	3.16913	1.11594	1.63542
Peak_7085	ASPP-DEE@ASPP-TSS	chr2R	17137774	17137974	TSS	ASPP	FBgn0034606	ASPP	FBgn0034606	13.6548	20.8817	4.84059	Higher in gd7	Not differential	Higher in rm9/rm10	658.916	259.453	Higher in gd7	9.83866e-06					0.843931	2.29484	1.08965	0.741062	1.62916	3.88997
Peak_7095	CG1677-ME1@CR44357-TSS	chrX	7185776	7185976	TSS	CR44357	FBgn0265457	CG1677	FBgn0029941	213.545	257.685	354.74	Higher in Toll10b	Not differential	Not differential	82.3839	178.158	Higher in Toll10b	0.00749164					-0.0447258	1.16804	-0.347685	1.93614	-0.143542	-0.909736
Peak_7125	CG4500-ME2@CR45352-TSS	chr2L	14022437	14022637	TSS	CR45352	FBgn0266892	CG4500	FBgn0028519	4.44147	9.3231	516.032	Higher in Toll10b	Not differential	Higher in Toll10b	117.416	279.189	Higher in Toll10b	0.000104786					0.716736	0.651143	0.717519	3.97522	0.726352	0.957009
Peak_7149	Act87E-ME@CR45591-TSS	chr3R	9251514	9251714	TSS	CR45591	FBgn0267151	Act87E	FBgn0000046	0.542896	0.654177	51.9446	Higher in Toll10b	Not differential	Higher in Toll10b	70.8908	314.905	Higher in Toll10b	3.22851e-11	VT41024	No	No		1.56818	1.16867	0.175806	5.57415	0.0169036	-0.148589
Peak_7236	CG43163-DEE1@CG43163-TSS	chr3L	8499641	8499841	TSS	CG43163	FBgn0262719	CG43163	FBgn0262719	20.6159	7.06247	10.6733	Higher in gd7	Higher in gd7	Not differential	820.84	331.444	Higher in gd7	3.41634e-06					-0.761101	1.48019	1.37435	2.06315	0.400813	1.80289
Peak_7259	neur-ME3@hyx-TSS	chr3R	4864505	4864705	TSS	hyx	FBgn0037657	neur	FBgn0002932	30.4687	43.0739	201.117	Higher in Toll10b	Not differential	Higher in Toll10b	407.871	823.612	Higher in Toll10b	0.000311972					1.80947	1.77695	1.00186	3.76802	1.30878	2.04659
Peak_7302	CycG-DEE@CycG-TSS	chr3R	27434350	27434550	TSS	CycG	FBgn0039858	CycG	FBgn0039858	275.665	302.324	227.191	Not differential	Not differential	Not differential	735.748	396.444	Higher in gd7	0.00765099	VT50548, VT50549	No	Yes		0.706702	1.79119	0.783687	1.69133	1.35505	1.8963
Peak_7342	Ef1gamma-DEE@CR31044-TSS	chr3R	25041471	25041671	TSS	CR31044	FBgn0051044	Ef1gamma	FBgn0029176	878.758	1057.15	1719.93	Higher in Toll10b	Not differential	Higher in Toll10b	437.153	212.804	Higher in gd7	0.00441149					1.31357	1.5571	0.330607	1.44326	0.853036	3.6208
Peak_735	stumps-ME1@stumps-TSS	chr3R	10416676	10416876	TSS	stumps	FBgn0020299	stumps	FBgn0020299	0.286365	0.787474	154.759	Higher in Toll10b	Not differential	Higher in Toll10b	122.015	599.935	Higher in Toll10b	1.08555e-09					2.36971	1.48504	2.1734	5.51712	1.58801	1.45264
Peak_7416	mirr-DEE@CR43431-TSS	chr3L	12645486	12645686	TSS	CR43431	FBgn0263379	mirr	FBgn0014343	10.2888	4.22186	12.1835	Not differential	Higher in gd7	Higher in Toll10b	205.392	90.7249	Higher in gd7	0.0027706					0.452042	0.82553	-0.191506	-0.799512	0.828038	-0.451685
Peak_7440	Pka-C3-ME3@Pka-C3-TSS	chr3L	15946822	15947022	TSS	Pka-C3	FBgn0000489	Pka-C3	FBgn0000489	2.80389	14.803	107.942	Higher in Toll10b	Higher in rm9/rm10	Higher in Toll10b	172.969	823.476	Higher in Toll10b	5.47896e-20					4.6652	1.07581	-0.375254	5.34294	-0.719457	-0.435365
Peak_7504	ry-ME@ry-TSS	chr3R	8858828	8859028	TSS	ry	FBgn0003308	ry	FBgn0003308	1.85471	2.76147	50.5146	Higher in Toll10b	Not differential	Higher in Toll10b	354.934	720.689	Higher in Toll10b	0.000255809					1.153	0.651992	0.746077	3.61506	0.548416	0.542368
Peak_7564	lov-DEE@lov-TSS	chr2R	20987125	20987325	TSS	lov	FBgn0266129	lov	FBgn0266129	29.6002	24.7444	1.29133	Higher in gd7	Not differential	Higher in rm9/rm10	253.038	93.1305	Higher in gd7	2.75857e-05					0.621288	1.42532	0.234745	0.998603	2.36042	1.97093
Peak_7602	Obp99a-DEE1@ppk30-TSS	chr3R	25496588	25496788	TSS	ppk30	FBgn0039677	Obp99a	FBgn0039678	107.688	195.521	9.57167	Higher in gd7	Higher in rm9/rm10	Higher in rm9/rm10	1033	199.338	Higher in gd7	3.62079e-20	VT49505	No	No		-0.660198	1.22794	-0.170695	-0.0141573	1.86588	0.902481
Peak_7643	tub-ME@tub-TSS	chr3R	213338	213538	TSS	tub	FBgn0003882	tub	FBgn0003882	35.0925	30.7592	22.8887	Not differential	Not differential	Not differential	340.515	594.256	Higher in Toll10b	0.00557768					2.00175	2.12868	1.27824	3.18116	3.29447	3.07081
Peak_7696	Patj-DEE@Patj-TSS	chr3L	1798690	1798890	TSS	Patj	FBgn0067864	Patj	FBgn0067864	27.4747	38.8638	26.7641	Not differential	Not differential	Not differential	595.652	279.729	Higher in gd7	0.00023204					-0.209396	2.28885	0.399872	3.07876	2.17611	5.8667
Peak_7699	Cpr78Cc-ME@CG43702-TSS	chr3L	21291819	21292019	TSS	CG43702	FBgn0263841	Cpr78Cc	FBgn0037069	0.223883	3.6158	7.40083	Not differential	Not differential	Not differential	200.396	493.873	Higher in Toll10b	1.39868e-05					2.6103	1.36724	1.04035	4.31705	1.38064	2.17799
Peak_7809	tutl-DEE1@tutl-TSS	chr2L	4282156	4282356	TSS	tutl	FBgn0010473	tutl	FBgn0010473	12.2497	8.80733	11.8807	Not differential	Not differential	Not differential	703.089	328.521	Higher in gd7	0.000510607	VT2208	No	No		2.38366	1.98511	1.61607	5.06703	2.87204	5.54283
Peak_7820	mav-DEE@mir-954-TSS	chr4	646587	646787	TSS	mir-954	FBgn0262302	mav	FBgn0039914	81.5251	90.3876	54.0158	Higher in gd7	Not differential	Higher in rm9/rm10	820.639	437.468	Higher in gd7	0.00398854	VT51721	No	No		0.120277	1.56411	0.745987	2.56935	1.57505	3.30934
Peak_785	Doc1-DEE2@Doc1-TSS	chr3L	9035454	9035654	TSS	Doc1	FBgn0028789	Doc1	FBgn0028789	62.7949	1.20584	1.01816	Higher in gd7	Higher in gd7	Not differential	409.585	79.7187	Higher in gd7	4.92115e-13	VT27876	No	Yes		1.1258	3.99283	2.50701	2.9953	3.43542	3.22173
Peak_7861	phyl-ME@CR45277-TSS	chr2R	10321812	10322012	TSS	CR45277	FBgn0266815	phyl	FBgn0013725	10.3485	34.7793	38.3789	Higher in Toll10b	Higher in rm9/rm10	Not differential	78.2524	193.866	Higher in Toll10b	0.000176512					2.69573	3.31091	-0.872055	1.29393	2.81771	2.16147
Peak_7877	Rtnl1-DEE@Rtnl1-TSS	chr2L	4995822	4996022	TSS	Rtnl1	FBgn0053113	Rtnl1	FBgn0053113	478.56	515.997	448.726	Not differential	Not differential	Not differential	476.811	255.342	Higher in gd7	0.00610823					1.29315	0.800536	0.276307	0.3035	1.09983	4.25329
Peak_788	noc-ME2@CR45303-TSS	chr2L	14497824	14498024	TSS	CR45303	FBgn0266841	noc	FBgn0005771	13.6971	20.0642	85.3951	Higher in Toll10b	Not differential	Higher in Toll10b	100.791	248.253	Higher in Toll10b	0.000415782					1.51896	1.62854	1.2127	3.99362	0.536423	0.207953
Peak_7891	dpp-DEE1@dpp-TSS	chr2L	2449025	2449225	TSS	dpp	FBgn0000490	dpp	FBgn0000490	18.7359	2.24715	3.00537	Higher in gd7	Higher in gd7	Not differential	257.731	80.6783	Higher in gd7	8.77451e-07					-0.287927	2.14858	0.208488	0.944822	0.366429	1.16119
Peak_7937	twi-ME1@twi-TSS	chr2R	18930572	18930772	TSS	twi	FBgn0003900	twi	FBgn0003900	0.188439	16.4545	708.85	Higher in Toll10b	Not differential	Higher in Toll10b	86.4433	396.913	Higher in Toll10b	1.06858e-12					-0.496333	0.445237	0.93839	0.160753	-0.400949	-0.851222
Peak_7939	Br140-DEE@Gadd45-TSS	chr2R	3136522	3136722	TSS	Gadd45	FBgn0033153	Br140	FBgn0033155	19.7368	17.8484	23.5385	Not differential	Not differential	Not differential	212.424	101.414	Higher in gd7	0.00275913					0.0130006	-0.432382	1.15379	0.175827	-0.209009	-0.236877
Peak_798	sna-ME4@CR45293-TSS	chr2L	15486293	15486493	TSS	CR45293	FBgn0266831	sna	FBgn0003448	2.0815	14.7308	753.542	Higher in Toll10b	Higher in rm9/rm10	Higher in Toll10b	93.6497	564.533	Higher in Toll10b	4.45081e-17				sna-S_Perry	4.51518	-0.374611	2.91688	7.21152	0.271013	-0.272038
Peak_8002	zfh1-ME2@CR45189-TSS	chr3R	26608376	26608576	TSS	CR45189	FBgn0266699	zfh1	FBgn0004606	4.61651	4.94959	65.8308	Higher in Toll10b	Not differential	Higher in Toll10b	99.8267	217.539	Higher in Toll10b	0.00340105	VT50121	Yes	No		0.817717	1.27347	0.69648	4.84024	0.74312	0.722393
Peak_8043	CG14074-DEE@CG14074-TSS	chr3L	18858619	18858819	TSS	CG14074	FBgn0036818	CG14074	FBgn0036818	11.5951	10.4133	16.4289	Not differential	Not differential	Not differential	604.079	326.568	Higher in gd7	0.00687783					1.5219	2.21972	-0.20142	0.747912	2.72634	3.57973
Peak_8117	Mfe2-ME2@snRNA:U2:14B-TSS	chrX	16148536	16148736	TSS	snRNA:U2:14B	FBgn0003920	Mfe2	FBgn0030731	5.8697	13.9162	23.6098	Higher in Toll10b	Higher in rm9/rm10	Higher in Toll10b	121.569	267.234	Higher in Toll10b	0.00157564	VT62647	No	No		0.778946	1.66761	-0.136791	3.39154	1.02493	2.25252
Peak_8124	CG6463-DEE1@CG43245-TSS	chr3L	10764967	10765167	TSS	CG43245	FBgn0262890	CG6463	FBgn0047038	77.3896	30.798	53.4857	Not differential	Higher in gd7	Higher in Toll10b	452.341	156.162	Higher in gd7	1.4442e-06					0.116466	1.81542	0.979152	-0.352901	1.73189	1.222
Peak_8126	jbug-DEE2@jbug-TSS	chr2R	18616164	18616364	TSS	jbug	FBgn0028371	jbug	FBgn0028371	22.854	32.9405	11.3201	Higher in gd7	Not differential	Higher in rm9/rm10	401.283	143.584	Higher in gd7	4.53164e-06					1.07069	1.73444	1.82186	0.281067	1.79972	2.80885
Peak_814	CR43302-DEE@CheA84a-TSS	chr3R	4031301	4031501	TSS	CheA84a	FBgn0261290	CR43302	FBgn0262994	6.02402	0	0	Higher in gd7	Higher in gd7	Not differential	378.361	156.891	Higher in gd7	3.56353e-05					0.00163511	4.55561	1.81046	1.57888	2.98075	5.76909
Peak_8171	roX1-ME@roX1-TSS	chrX	3756707	3756907	TSS	roX1	FBgn0019661	roX1	FBgn0019661	140.772	259.691	251.038	Higher in Toll10b	Higher in rm9/rm10	Not differential	858.058	1419.83	Higher in Toll10b	0.00601368					2.17563	2.24533	-0.201815	1.86122	2.70763	3.0635
Peak_8194	shn-DEE3@shn-TSS	chr2R	7071607	7071807	TSS	shn	FBgn0003396	shn	FBgn0003396	14.8481	2.60234	17.8519	Not differential	Not differential	Higher in Toll10b	454.214	162.032	Higher in gd7	2.38769e-06	VT14971	No	No		0.540216	1.52573	0.741682	0.157825	1.0355	1.05181
Peak_8205	sprt-ME2@tRNA:CR45106-TSS	chr2R	7291171	7291371	TSS	tRNA:CR45106	FBgn0266573	sprt	FBgn0082585	4.54621	5.97859	42.1177	Higher in Toll10b	Not differential	Higher in Toll10b	204.314	374.44	Higher in Toll10b	0.00871215					-0.171155	0.474331	1.35109	1.61696	0.151392	0.81958
Peak_8225	Ptp61F-DEE1@Ptp61F-TSS	chr3L	1349567	1349767	TSS	Ptp61F	FBgn0003138	Ptp61F	FBgn0003138	159.558	154.234	146.716	Not differential	Not differential	Not differential	599.534	329.247	Higher in gd7	0.00791954					-0.191658	1.07417	0.206605	0.706506	0.687025	0.0209582
Peak_8259	Sema-2a-DEE2@Sema-2a-TSS	chr2R	12403029	12403229	TSS	Sema-2a	FBgn0011260	Sema-2a	FBgn0011260	142.151	169.255	136.485	Not differential	Not differential	Not differential	519.056	263.605	Higher in gd7	0.00259566					0.864947	1.81487	0.719459	0.521408	2.05934	2.85324
Peak_8308	Ptp99A-ME1@Ptp99A-TSS	chr3R	25285849	25286049	TSS	Ptp99A	FBgn0004369	Ptp99A	FBgn0004369	7.09727	5.59959	7.81462	Not differential	Not differential	Not differential	110.365	337.095	Higher in Toll10b	1.00734e-05	VT49389	No	No		2.59652	-0.28655	0.599765	4.42947	0.103806	1.16691
Peak_8310	tutl-DEE2@tutl-TSS	chr2L	4282417	4282617	TSS	tutl	FBgn0010473	tutl	FBgn0010473	12.2497	8.80733	11.8807	Not differential	Not differential	Not differential	662.947	354.232	Higher in gd7	0.00682841	VT2208	No	No		0.46065	1.77033	0.835527	1.33767	1.3294	5.33522
Peak_833	sna-ME2@CR45293-TSS	chr2L	15485714	15485914	TSS	CR45293	FBgn0266831	sna	FBgn0003448	2.0815	14.7308	753.542	Higher in Toll10b	Higher in rm9/rm10	Higher in Toll10b	87.9275	365.56	Higher in Toll10b	5.37184e-08				sna-S_Perry	4.31341	2.12402	4.42007	6.53878	3.77845	3.46154
Peak_8344	mfas-DEE2@mfas-TSS	chr3R	7818904	7819104	TSS	mfas	FBgn0260745	mfas	FBgn0260745	6.87807	34.1952	6.17935	Not differential	Higher in rm9/rm10	Higher in rm9/rm10	565.762	288.999	Higher in gd7	0.00406532					0.751082	1.28535	0.558568	1.0406	0.213871	0.447502
Peak_8451	CG2145-DEE2@Myo10A-TSS	chrX	10825328	10825528	TSS	Myo10A	FBgn0263705	CG2145	FBgn0030251	13.8593	26.2972	36.0321	Higher in Toll10b	Higher in rm9/rm10	Not differential	157.931	66.7653	Higher in gd7	0.00575536					0.786295	2.3222	-1.025	0.673675	1.51641	1.11062
Peak_8543	ltl-ME1@ltl-TSS	chr3L	7511546	7511746	TSS	ltl	FBgn0052372	ltl	FBgn0052372	0.26157	9.7962	106.072	Higher in Toll10b	Higher in rm9/rm10	Higher in Toll10b	161.505	774.223	Higher in Toll10b	4.79777e-13					0.903937	-0.345844	0.492376	3.69005	-1.22426	-0.567254
Peak_8544	if-ME1@if-TSS	chrX	16674421	16674621	TSS	if	FBgn0001250	if	FBgn0001250	0.271314	0.4998	27.4227	Higher in Toll10b	Not differential	Higher in Toll10b	106.567	266.75	Higher in Toll10b	2.10982e-05					0.378295	0.512721	0.064401	2.60684	0.984452	1.88544
Peak_8562	step-ME@step-TSS	chr2L	21753624	21753824	TSS	step	FBgn0086779	step	FBgn0086779	30.4203	31.857	32.3339	Not differential	Not differential	Not differential	390.545	692.895	Higher in Toll10b	0.00185749					0.944212	1.59589	-0.345371	2.13265	1.23096	1.65314
Peak_858	CG6686-DEE2@CR43314-TSS	chr2L	11971098	11971298	TSS	CR43314	FBgn0263019	CG6686	FBgn0032388	66.1623	78.2386	96.3076	Higher in Toll10b	Not differential	Not differential	239.225	103.195	Higher in gd7	0.000563635					1.16201	2.24665	3.98727	2.09723	3.56535	4.37232
Peak_8608	CG4500-ME1@CR45352-TSS	chr2L	14021873	14022073	TSS	CR45352	FBgn0266892	CG4500	FBgn0028519	4.44147	9.3231	516.032	Higher in Toll10b	Not differential	Higher in Toll10b	103.785	389.454	Higher in Toll10b	4.61066e-10					0.664882	0.901161	0.548554	2.79002	0.697921	0.916411
Peak_8731	CG14688-ME1@CG14688-TSS	chr3R	6506590	6506790	TSS	CG14688	FBgn0037819	CG14688	FBgn0037819	21.8062	26.3641	157.002	Higher in Toll10b	Not differential	Higher in Toll10b	170.576	755.881	Higher in Toll10b	1.33678e-10					1.80067	1.0336	-0.0944987	2.12688	-0.5271	0.443383
Peak_8842	Pka-C3-ME1@sff-TSS	chr3L	15918016	15918216	TSS	sff	FBgn0036544	Pka-C3	FBgn0000489	2.80389	14.803	107.942	Higher in Toll10b	Higher in rm9/rm10	Higher in Toll10b	95.95	276.472	Higher in Toll10b	0.000316231	VT31498	No	No		0.704544	1.16488	0.354237	1.87584	1.08806	0.785524
Peak_8878	RhoGEF3-DEE1@RhoGEF3-TSS	chr3L	296736	296936	TSS	RhoGEF3	FBgn0264707	RhoGEF3	FBgn0264707	33.102	25.5432	29.9417	Not differential	Not differential	Not differential	1286.17	504.365	Higher in gd7	1.22832e-05					1.28328	1.19306	0.0736149	0.843695	0.724794	2.93786
Peak_8913	l(2)not-ME@l(2)not-TSS	chr2R	19594493	19594693	TSS	l(2)not	FBgn0011297	l(2)not	FBgn0011297	15.1581	8.58598	11.8173	Not differential	Not differential	Not differential	513.34	1003.82	Higher in Toll10b	0.000541683					1.20075	1.80291	0.735729	2.31943	2.84872	1.78293
Peak_8979	cno-DEE@cno-TSS	chr3R	1042043	1042243	TSS	cno	FBgn0259212	cno	FBgn0259212	83.6452	68.8403	66.3353	Not differential	Not differential	Not differential	826.193	322.966	Higher in gd7	2.18454e-05					0.911301	0.946999	0.574963	0.210335	1.20453	0.936415
Peak_9044	Cbs-ME@Cbs-TSS	chrX	20916523	20916723	TSS	Cbs	FBgn0031148	Cbs	FBgn0031148	83.4158	89.5203	120.464	Higher in Toll10b	Not differential	Not differential	208.49	392.47	Higher in Toll10b	0.00219923					1.03488	1.26593	-0.162929	4.42193	-0.314481	1.2059
Peak_9059	Him-ME@Him-TSS	chrX	18103388	18103588	TSS	Him	FBgn0030900	Him	FBgn0030900	0.0498653	0.0659693	5.69564	Not differential	Not differential	Not differential	63.7585	167.417	Higher in Toll10b	0.00174693					0.653205	-0.293004	0.617739	4.68674	0.3155	-0.626311
Peak_9088	CG42232-ME2@CG42232-TSS	chr3R	12295294	12295494	TSS	CG42232	FBgn0250754	CG42232	FBgn0250754	28.4019	30.1787	76.7383	Higher in Toll10b	Not differential	Higher in Toll10b	1230.67	2250.69	Higher in Toll10b	0.00136185					1.50541	1.91776	0.304062	2.04534	1.67416	1.98496
Peak_9150	IM14-ME@IM14-TSS	chr2R	16758170	16758370	TSS	IM14	FBgn0067905	IM14	FBgn0067905	0.80614	3.02693	36.4477	Not differential	Not differential	Not differential	116.525	260.164	Higher in Toll10b	0.00185698					0.289399	2.30531	-0.611316	3.31266	4.01699	3.06338
Peak_9177	jar-DEE@jar-TSS	chr3R	20086010	20086210	TSS	jar	FBgn0011225	jar	FBgn0011225	37.5191	18.0506	36.9387	Not differential	Higher in gd7	Higher in Toll10b	765.634	373.511	Higher in gd7	0.000433126					0.863786	0.600175	-1.28543	0.951496	-0.238656	1.65162
Peak_928	CG15625-ME@CG15625-TSS	chr2L	4889581	4889781	TSS	CG15625	FBgn0031644	CG15625	FBgn0031644	0.569145	1.23153	16.1127	Higher in Toll10b	Not differential	Higher in Toll10b	547.442	1432.56	Higher in Toll10b	1.49331e-05					2.52623	1.93288	2.25537	6.0304	3.48638	3.48097
Peak_9290	ena-ME1@ena-TSS	chr2R	15029997	15030197	TSS	ena	FBgn0000578	ena	FBgn0000578	49.1812	64.8059	144.749	Higher in Toll10b	Not differential	Higher in Toll10b	439.511	894.191	Higher in Toll10b	0.000163901					1.4131	0.986723	0.150105	2.7566	1.33785	1.66085
Peak_9301	CG13427-DEE1@CG13427-TSS	chr2R	16426097	16426297	TSS	CG13427	FBgn0034514	CG13427	FBgn0034514	2472.14	3025.46	2274.83	Not differential	Not differential	Not differential	796.551	363.423	Higher in gd7	0.000126009					2.17431	3.27583	0.678362	0.41447	1.24877	3.75294
Peak_9323	cbx-ME2@CR45138-TSS	chr2R	5756089	5756289	TSS	CR45138	FBgn0266631	cbx	FBgn0011241	41.2418	41.8574	18.5409	Not differential	Not differential	Not differential	191.381	380.395	Higher in Toll10b	0.000588882					1.51902	1.52917	-0.189261	3.83838	1.48707	1.97406
Peak_9350	Esp-DEE3@Esp-TSS	chr3R	20672625	20672825	TSS	Esp	FBgn0013953	Esp	FBgn0013953	9.95646	17.9168	2.43951	Higher in gd7	Higher in rm9/rm10	Higher in rm9/rm10	507.697	187.278	Higher in gd7	3.69134e-06					0.917128	0.664719	0.459703	0.229894	0.112109	0.2413
Peak_9357	Mdr49-ME@Mdr49-TSS	chr2R	8834134	8834334	TSS	Mdr49	FBgn0004512	Mdr49	FBgn0004512	2.87612	34.5592	222.557	Higher in Toll10b	Higher in rm9/rm10	Higher in Toll10b	178.088	490.027	Higher in Toll10b	1.58368e-06				Mdr49_Zeitlinger	2.25461	0.751578	1.76789	3.31273	0.922723	1.39206
Peak_9451	heph-DEE2@heph-TSS	chr3R	27762048	27762248	TSS	heph	FBgn0011224	heph	FBgn0011224	98.1915	126.341	99.4705	Not differential	Not differential	Not differential	323.703	141.147	Higher in gd7	0.000645238					0.923926	1.82266	0.830141	0.872598	0.857272	1.7963
Peak_9463	sbb-ME@sbb-TSS	chr2R	14191785	14191985	TSS	sbb	FBgn0010575	sbb	FBgn0010575	50.5971	52.488	64.1306	Not differential	Not differential	Not differential	244.806	486.14	Higher in Toll10b	0.00116449					1.62023	0.672926	0.937085	2.6746	1.12649	1.05289
Peak_9477	CG43867-ME1@CG43867-TSS	chrX	802918	803118	TSS	CG43867	FBgn0264449	CG43867	FBgn0264449	20.6914	27.4244	15.0883	Not differential	Not differential	Higher in rm9/rm10	109.615	242.55	Higher in Toll10b	0.00706584					1.63129	1.76988	0.0020714	2.58382	0.229041	0.478845
Peak_9557	Obp99a-DEE2@Obp99a-TSS	chr3R	25497314	25497514	TSS	Obp99a	FBgn0039678	Obp99a	FBgn0039678	107.688	195.521	9.57167	Higher in gd7	Higher in rm9/rm10	Higher in rm9/rm10	1033.33	197.617	Higher in gd7	2.3663e-19	VT49505	No	No		0.134035	0.673587	-0.132161	-0.714041	0.843001	-0.0937539
Peak_9607	betaTub56D-DEE@betaTub56D-TSS	chr2R	15336223	15336423	TSS	betaTub56D	FBgn0003887	betaTub56D	FBgn0003887	2192.19	2734.7	3752.71	Higher in Toll10b	Not differential	Not differential	1091.01	534.275	Higher in gd7	0.00333392					0.357492	1.18008	-0.200418	0.634922	0.222907	1.41692
Peak_9675	polybromo-DEE@Ude-TSS	chr3R	20625296	20625496	TSS	Ude	FBgn0039226	polybromo	FBgn0039227	113.839	109.915	92.934	Not differential	Not differential	Not differential	204.105	90.8864	Higher in gd7	0.00150866					-0.414766	0.968439	0.98184	-0.447879	0.113915	0.327074
Peak_9711	GstE14-DEE@GstE14-TSS	chr2R	9127857	9128057	TSS	GstE14	FBgn0033817	GstE14	FBgn0033817	5.07081	2.71186	2.46171	Not differential	Not differential	Not differential	566.278	321.246	Higher in gd7	0.00670112					0.0118681	1.92602	-0.00367216	0.640589	1.42469	3.32525
Peak_9726	sim-ME@sim-TSS	chr3R	8897045	8897245	TSS	sim	FBgn0004666	sim	FBgn0004666	0.0888539	0.938963	7.8359	Not differential	Not differential	Higher in Toll10b	62.3211	153.884	Higher in Toll10b	0.00163511					2.44143	0.352834	2.3116	3.91094	0.156532	0.0522192
Peak_9779	CG4500-ME7@CG4500-TSS	chr2L	14026875	14027075	TSS	CG4500	FBgn0028519	CG4500	FBgn0028519	4.44147	9.3231	516.032	Higher in Toll10b	Not differential	Higher in Toll10b	131.264	1725.79	Higher in Toll10b	3.90505e-27					2.23094	-0.334912	1.3958	5.23653	0.338962	-0.678474
Peak_9795	Traf4-ME1@Traf4-TSS	chr2L	4371335	4371535	TSS	Traf4	FBgn0026319	Traf4	FBgn0026319	22.0443	42.274	215.956	Higher in Toll10b	Higher in rm9/rm10	Higher in Toll10b	183.034	417.587	Higher in Toll10b	6.51015e-05					0.839964	1.57514	-2.92222	0.909096	0.443264	2.43124
Peak_9813	if-ME2@if-TSS	chrX	16677345	16677545	TSS	if	FBgn0001250	if	FBgn0001250	0.271314	0.4998	27.4227	Higher in Toll10b	Not differential	Higher in Toll10b	83.1585	276.448	Higher in Toll10b	5.62769e-08					2.17489	1.36312	0.317013	1.90554	0.886293	1.34489
Peak_9820	pAbp-ME@pAbp-TSS	chr2R	14029313	14029513	TSS	pAbp	FBgn0265297	pAbp	FBgn0265297	671.911	644.96	500.109	Not differential	Not differential	Not differential	696.818	1161.33	Higher in Toll10b	0.00954895					0.628927	0.870284	0.45337	2.90737	1.07514	1.59452
Peak_9916	lmd-ME1@lmd-TSS	chr3R	18852567	18852767	TSS	lmd	FBgn0039039	lmd	FBgn0039039	0.0123795	0.046166	5.39117	Not differential	Not differential	Higher in Toll10b	68.2636	210.332	Higher in Toll10b	6.91152e-06					0.841748	-0.00836508	-0.731311	1.37766	0.0119763	-1.94414
Peak_9936	Mfe2-ME1@snRNA:U5:14B-TSS	chrX	16148093	16148293	TSS	snRNA:U5:14B	FBgn0003933	Mfe2	FBgn0030731	5.8697	13.9162	23.6098	Higher in Toll10b	Higher in rm9/rm10	Higher in Toll10b	118.116	291.732	Higher in Toll10b	0.000187833	VT62647	No	No		2.51066	2.81794	-3.80554	1.63558	0.892572	3.8486
Peak_9991	CG4199-DEE@CG4199-TSS	chrX	1962421	1962621	TSS	CG4199	FBgn0025628	CG4199	FBgn0025628	11.2362	11.7926	2.76645	Higher in gd7	Not differential	Higher in rm9/rm10	393.042	182.409	Higher in gd7	0.000702565					0.573293	1.51747	-0.189152	0.879499	1.77358	0.332818
