# Supplementary material for: Genome-wide identification of Drosophila dorso-ventral enhancers by differential histone acetylation analysis
Source: Genome Biol. 2016 Sep 27;17:196. doi: 10.1186/s13059-016-1057-2 (PMC5037609; doi:10.1186/s13059-016-1057-2)
Supplement: Supplementary file 6 — Spreadsheet detailing the samples used in this study and the library preparation kits the libraries were created with, number of total reads, aligned reads, and MACS peaks for each sample. (XLSX 11 kb) [file 13059_2016_1057_MOESM6_ESM.xlsx]

## Sheet: Sheet1
sample_name	total_reads	aligned_reads	library_prep_kit	barcode_kit	number_macs2_peaks	peak_calling_notes
gd7_h3k27ac_1	39221792	30206440	NEBNext DNA	Illumina Paired End	11760
gd7_h3k27ac_2	24558754	18977868	NEBNext ChIP	NEBNext Multiplex	8244
gd7_mad_1	27211560	19375328	NEBNext ChIP	NEBNext Multiplex	11611
gd7_mad_2	19412495	14089909	NEBNext ChIP	NEBNext Multiplex	15065
gd7_wce_1	16658678	11534081	NEBNext DNA	home-made
gd7_wce_2	9777089	6565226	NEBNext DNA	home-made
gd7_wce_4	44852378	31400121	NEBNext ChIP	NEBNext Multiplex
gd7_zen_1	12469890	9233581	NEBNext ChIP	NEBNext Multiplex	17282
gd7_zen_2	23414513	16561926	NEBNext ChIP	NEBNext Multiplex	19375
gd7_zld_1	37212522	29493975	NEBNext ChIP	NEBNext Multiplex	13779
gd7_zld_2	19258549	14928138	NEBNext ChIP	NEBNext Multiplex	17253
orer_nej_1	25845627	19809939	NEBNext ChIP	NEBNext Multiplex	15959
orer_sna_1	50712068	35722847	NEBNext ChIP	NEBNext Multiplex	33717
orer_wce_1	27744920	20544059	NEBNext ChIP	NEBNext Multiplex
tl10b_dl_1	11280670	7590716	NEBNext DNA	Illumina Paired End	15744
tl10b_dl_2	18955656	11919244	NEBNext ChIP	NEBNext Multiplex	1253	Extra parameters "--nomodel --extsize 107" used due to lower ChIP quality
tl10b_h3k27ac_1	5928589	3242843	NEBNext DNA	home-made	8825
tl10b_h3k27ac_3	22074064	16782519	NEBNext ChIP	NEBNext Multiplex	10737
tl10b_h3k27ac_4	21806275	15909717	NEBNext ChIP	NEBNext Multiplex	8281
tl10b_twi_1	24170982	16105244	NEBNext ChIP	NEBNext Multiplex	18837
tl10b_twi_2	23833167	17790978	NEBNext ChIP	NEBNext Multiplex	12869
tl10b_wce_2	16964545	12073545	Magna ChIP-Seq	NEXTflex
tl10b_wce_3	3186803	2052742	NEBNext DNA	home-made
tl10b_wce_4	6380089	4014640	NEBNext DNA	home-made
tl10b_wce_5	52070511	31491032	NEBNext ChIP	NEBNext Multiplex
orer_atac_1	57602467	41655803	Nextera DNA Sample Preparation Kit	Nextera index kit	67067	Replicates combined for peak calling
orer_atac_2	43185788	31194527	Nextera DNA Sample Preparation Kit	Nextera index kit	67067	Replicates combined for peak calling
rnaseq_gd7_1	14681232	10923723	TruSeq	TruSeq
rnaseq_gd7_2	21519571	16769731	TruSeq	TruSeq
rnaseq_gd7_3	25741902	19948662	TruSeq	TruSeq
rnaseq_toll10b_1	27571253	26868746	TruSeq	TruSeq
rnaseq_toll10b_2	23256183	22659564	TruSeq	TruSeq
rnaseq_rm9_1	42631149	32993247	TruSeq	TruSeq
rnaseq_rm9_2	15067528	11367230	TruSeq	TruSeq
rnaseq_rm9_3	31628314	24096715	TruSeq	TruSeq
Reagents details:
NEXTflex ChIP-Seq Barcodes	Bioo Scientific, #514123
NEBNext DNA Library Prep Master Mix Set for Illumina	NEB, #E6040L
NEBNext ChIP-Seq Library Prep Master Mix Set for Illumina®	NEB, #E6240L
TruSeq DNA Sample Prep Kit and barcodes	Illumina, #FC-121-1001, #FC-121-1002
Magna ChIP-Seq ChIP and NGS Library Preparation Kit	Millipore, #17-1010
Illumina Paired End Primers for ChIP-Seq	Illumina, #PE-102-1003
NEBNext Multiplex Oligos for Illumina (Index Primers Set 1 and 2)	NEB, # E7335S and #E7500S
Nextera index kit	Illumina, #FC-121-1011
Nextera DNA Sample Preparation Kit	Illumina, #FC-121-1030
